# Supplementary material for: Darwinian Selection Discriminates Young Athletes: the Relative Age Effect in Relation to Sporting Performance
Source: Sports Med Open. 2021 Mar 1;7:16. doi: 10.1186/s40798-021-00300-2 (PMC7921243; doi:10.1186/s40798-021-00300-2)
Supplement: Supplementary file 1 — Additional file 1. The Supplement file 1 can be accessed via the DOI: https://doi.org/10.6084/m9.figshare.12191898. [file 40798_2021_300_MOESM1_ESM.xlsx]

## Sheet: All data
Year of Birth	Gender	Jan	Feb	Mar	Apr	May	Jun	Jul	Aug	Sep	Okt	Nov	Dec		Number of births per month and year by sex
1961	Females	4032	3944	4931	4856	4643	4175	4186	4105	4015	4033	3883	3903
1961	Males	4318	4248	5170	5246	4948	4383	4383	4366	4413	4296	3965	4082
1961	All	8350	8192	10101	10102	9591	8558	8569	8471	8428	8329	7848	7985
1962	Females	4171	4129	5012	5021	4835	4360	4237	4081	4247	4221	3921	3931
1962	Males	4513	4333	5382	5308	5079	4667	4468	4283	4479	4320	4134	4150
1962	All	8684	8462	10394	10329	9914	9027	8705	8364	8726	8541	8055	8081
1963	Females	4391	4134	5162	5263	5185	4506	4595	4259	4559	4316	4098	4108
1963	Males	4669	4325	5700	5526	5507	4841	4787	4561	4816	4752	4456	4385
1963	All	9060	8459	10862	10789	10692	9347	9382	8820	9375	9068	8554	8493
1964	Females	4693	4740	5510	5715	5487	4950	4958	4616	5031	4825	4572	4675
1964	Males	4937	4900	5959	6050	5762	5222	5149	4866	5208	4996	4781	5043
1964	All	9630	9640	11469	11765	11249	10172	10107	9482	10239	9821	9353	9718
1965	Females	4769	4783	5869	5893	5585	4971	4863	4660	4835	4799	4301	4313
1965	Males	5173	5072	6123	6247	5826	5201	5110	4986	5224	4930	4611	4649
1965	All	9942	9855	11992	12140	11411	10172	9973	9646	10059	9729	8912	8962
1966	Females	4759	4832	5552	5710	5471	4724	4833	4838	5000	4878	4529	4566
1966	Males	5091	5115	6162	6043	5754	5050	5065	5124	5314	5148	4849	4916
1966	All	9850	9947	11714	11753	11225	9774	9898	9962	10314	10026	9378	9482
1967	Females	4944	4740	5810	5833	5521	5069	4782	4600	4500	4659	4208	4160
1967	Males	5141	5186	6257	6190	5766	5273	5115	4802	4809	4949	4441	4587
1967	All	10085	9926	12067	12023	11287	10342	9897	9402	9309	9608	8649	8747
1968	Females	4601	4628	5217	5316	5145	4495	4428	4453	4524	4363	3888	3908
1968	Males	4754	4857	5724	5669	5339	4820	4757	4703	4611	4531	4200	4155
1968	All	9355	9485	10941	10985	10484	9315	9185	9156	9135	8894	8088	8063
1969	Females	4517	4122	4945	5017	4850	4290	4208	4088	4178	4293	3687	3799
1969	Males	4803	4426	5538	5389	5202	4650	4482	4320	4401	4361	3934	4122
1969	All	9320	8548	10483	10406	10052	8940	8690	8408	8579	8654	7621	7921
1970	Females	4298	4229	4955	5219	4844	4532	4332	4259	4316	4340	4029	4255
1970	Males	4536	4404	5416	5390	5155	4734	4743	4436	4716	4460	4086	4466
1970	All	8834	8633	10371	10609	9999	9266	9075	8695	9032	8800	8115	8721
1971	Females	4456	4458	5266	5391	5149	4609	4539	4420	4441	4477	4122	4083
1971	Males	4767	4694	5615	5766	5416	4861	4959	4844	4809	4591	4303	4450
1971	All	9223	9152	10881	11157	10565	9470	9498	9264	9250	9068	8425	8533
1972	Females	4447	4410	5044	5065	4951	4625	4589	4406	4408	4255	3928	4241
1972	Males	4661	4942	5428	5362	5383	4826	4784	4685	4714	4588	4271	4260
1972	All	9108	9352	10472	10427	10334	9451	9373	9091	9122	8843	8199	8501
1973	Females	4434	4336	4992	5040	4958	4455	4399	4287	4316	4246	3807	3982
1973	Males	4767	4567	5320	5374	5245	4829	4733	4536	4524	4374	4081	4061
1973	All	9201	8903	10312	10414	10203	9284	9132	8823	8840	8620	7888	8043
1974	Females	4573	4186	5040	5069	4967	4449	4399	4341	4341	4181	3909	3839
1974	Males	4794	4519	5398	5467	5188	4709	4814	4550	4540	4339	4200	4062
1974	All	9367	8705	10438	10536	10155	9158	9213	8891	8881	8520	8109	7901
1975	Females	4368	4234	4865	5023	4733	4173	4188	3987	3995	3821	3363	3639
1975	Males	4608	4506	5159	5236	4831	4468	4535	4162	4207	3978	3646	3907
1975	All	8976	8740	10024	10259	9564	8641	8723	8149	8202	7799	7009	7546
1976	Females	4041	4063	4607	4424	4351	4055	4010	3866	3934	3631	3344	3464
1976	Males	4362	4355	4979	4722	4563	4185	4101	4056	4156	3959	3576	3541
1976	All	8403	8418	9586	9146	8914	8240	8111	7922	8090	7590	6920	7005
1977	Females	3854	3962	4511	4369	4182	3864	3872	3794	3732	3788	3451	3149
1977	Males	4070	4112	4972	4695	4522	4146	4111	4197	4074	3714	3488	3428
1977	All	7924	8074	9483	9064	8704	8010	7983	7991	7806	7502	6939	6577
1978	Females	3708	3691	4399	4183	4341	3844	3789	3661	3602	3587	3340	3240
1978	Males	3927	3794	4752	4612	4606	4032	3901	3910	3842	3679	3376	3406
1978	All	7635	7485	9151	8795	8947	7876	7690	7571	7444	7266	6716	6646
1979	Females	3936	3762	4428	4615	4364	3971	3913	3738	3691	3703	3356	3388
1979	Males	4112	4069	4826	4658	4608	4168	4261	3927	3928	3911	3487	3480
1979	All	8048	7831	9254	9273	8972	8139	8174	7665	7619	7614	6843	6868
1980	Females	3988	4015	4616	4686	4280	4042	3982	3754	3797	3468	3229	3374
1980	Males	4307	4247	4793	4821	4511	4203	4428	3991	3943	3713	3413	3512
1980	All	8295	8262	9409	9507	8791	8245	8410	7745	7740	7181	6642	6886
1981	Females	3919	3807	4462	4325	4104	3936	3903	3820	3860	3433	3140	3246
1981	Males	4053	3990	4488	4648	4478	4084	4204	4023	3914	3597	3263	3413
1981	All	7972	7797	8950	8973	8582	8020	8107	7843	7774	7030	6403	6659
1982	Females	3808	3664	4427	4333	3961	3786	3737	3772	3764	3416	3198	3195
1982	Males	4057	3918	4715	4571	4251	4025	3943	3948	4014	3739	3301	3285
1982	All	7865	7582	9142	8904	8212	7811	7680	7720	7778	7155	6499	6480
1983	Females	3631	3611	4281	4182	4077	3872	3740	3766	3628	3362	3146	3195
1983	Males	3990	3957	4583	4418	4264	4178	3890	3916	3873	3670	3255	3355
1983	All	7621	7568	8864	8600	8341	8050	7630	7682	7501	7032	6401	6550
1984	Females	3736	3768	4399	4228	4280	3835	3836	3730	3635	3555	3390	3190
1984	Males	3983	4131	4562	4493	4451	4017	4127	4057	3982	3756	3512	3304
1984	All	7719	7899	8961	8721	8731	7852	7963	7787	7617	7311	6902	6494
1985	Females	3872	3881	4651	4474	4395	4151	4175	4000	3759	3665	3323	3395
1985	Males	4233	4127	4856	4793	4714	4189	4280	4260	4200	3880	3559	3684
1985	All	8105	8008	9507	9267	9109	8340	8455	8260	7959	7545	6882	7079
1986	Females	4074	3949	4665	4773	4413	4225	4234	4257	4227	3796	3466	3499
1986	Males	4510	4244	4947	5040	4740	4467	4473	4370	4456	3889	3594	3691
1986	All	8584	8193	9612	9813	9153	8692	8707	8627	8683	7685	7060	7190
1987	Females	4097	4126	4829	4753	4641	4515	4551	4202	4159	3909	3655	3714
1987	Males	4332	4315	5139	4997	4914	4677	4660	4449	4419	3938	3776	3954
1987	All	8429	8441	9968	9750	9555	9192	9211	8651	8578	7847	7431	7668
1988	Females	4335	4369	5311	5023	4987	4645	4564	4664	4458	4161	3790	3963
1988	Males	4692	4698	5553	5226	5361	4931	5022	4829	4903	4382	4028	4209
1988	All	9027	9067	10864	10249	10348	9576	9586	9493	9361	8543	7818	8172
1989	Females	4507	4574	5216	5022	5063	4810	4945	4816	4619	4422	4120	4229
1989	Males	4924	4726	5622	5220	5551	5055	5265	5072	4823	4685	4402	4341
1989	All	9431	9300	10838	10242	10614	9865	10210	9888	9442	9107	8522	8570
1990	Females	5015	4923	5646	5558	5373	5118	5205	5079	4985	4800	4285	4389
1990	Males	5190	5271	5950	5822	5755	5380	5461	5357	5291	5039	4484	4581
1990	All	10205	10194	11596	11380	11128	10498	10666	10436	10276	9839	8769	8970
1991	Females	5166	4951	5659	5693	5375	5013	5132	5031	4852	4490	4357	4289
1991	Males	5568	5334	5979	5945	5780	5275	5569	5303	5065	4747	4543	4619
1991	All	10734	10285	11638	11638	11155	10288	10701	10334	9917	9237	8900	8908
1992	Females	5247	5053	5650	5633	5261	5127	5100	4995	4979	4491	4009	4110
1992	Males	5598	5353	6088	5736	5644	5544	5439	5192	5115	4671	4386	4427
1992	All	10845	10406	11738	11369	10905	10671	10539	10187	10094	9162	8395	8537
1993	Females	4958	4708	5474	5542	5181	5073	4944	4907	4533	4537	3820	3992
1993	Males	5292	4930	5815	5678	5430	5211	5212	5193	4890	4367	4145	4166
1993	All	10250	9638	11289	11220	10611	10284	10156	10100	9423	8904	7965	8158
1994	Females	4583	4635	5434	5182	5096	4893	4665	4526	4011	4075	3903	3925
1994	Males	4713	4876	5466	5512	5145	5082	4942	4759	4372	4242	4011	4209
1994	All	9296	9511	10900	10694	10241	9975	9607	9285	8383	8317	7914	8134
1995	Females	4292	4243	4876	4692	4566	4374	4355	4202	4065	3822	3383	3338
1995	Males	4453	4447	5046	4924	4837	4756	4677	4533	4160	4136	3635	3610
1995	All	8745	8690	9922	9616	9403	9130	9032	8735	8225	7958	7018	6948
1996	Females	3927	3879	4238	4428	4156	3927	4210	3989	3734	3618	3282	3249
1996	Males	4074	4084	4536	4511	4299	4139	4341	4127	3879	3742	3411	3517
1996	All	8001	7963	8774	8939	8455	8066	8551	8116	7613	7360	6693	6766
1997	Females	3794	3566	3957	4059	4006	3959	3983	3847	3574	3363	2867	3016
1997	Males	3956	3722	4299	4432	4242	4101	4182	4036	3671	3481	3103	3286
1997	All	7750	7288	8256	8491	8248	8060	8165	7883	7245	6844	5970	6302
1998	Females	3528	3576	3774	3989	3896	3645	3979	3868	3687	3263	2954	2929
1998	Males	3746	3651	4163	4166	4178	3877	4150	4062	3776	3630	3232	3309
1998	All	7274	7227	7937	8155	8074	7522	8129	7930	7463	6893	6186	6238
1999	Females	3424	3506	3905	3812	3944	3688	3776	3803	3438	3490	3000	3157
1999	Males	3764	3574	4076	4155	4127	4050	4056	3792	3769	3517	3139	3211
1999	All	7188	7080	7981	7967	8071	7738	7832	7595	7207	7007	6139	6368
2000	Females	3441	3621	3898	3841	3865	3770	3851	3813	3697	3604	3256	3164
2000	Males	3865	3820	4103	4090	4321	4045	4149	3955	3793	3663	3514	3302
2000	All	7306	7441	8001	7931	8186	7815	8000	7768	7490	7267	6770	6466
2001	Females	3711	3486	3919	3992	4102	3806	3944	3905	3678	3625	3094	3066
2001	Males	3966	3802	4318	4225	4335	3959	4159	4023	3848	3802	3403	3298
2001	All	7677	7288	8237	8217	8437	7765	8103	7928	7526	7427	6497	6364
2002	Females	3776	3654	4048	4263	4356	3879	4085	4072	3904	3932	3320	3339
2002	Males	4031	3829	4400	4536	4389	4209	4232	4202	4134	4126	3578	3521
2002	All	7806	7483	8448	8799	8745	8088	8317	8274	8038	8058	6898	6861
2003	Females	3840	3819	4170	4213	4204	4131	4556	4092	4066	4022	3473	3457
2003	Males	4209	4007	4449	4554	4452	4397	4630	4389	4289	4209	3742	3787
2003	All	8049	7826	8619	8768	8654	8528	9186	8481	8356	8231	7215	7244
2004	Females	4051	3948	4407	4323	4298	4326	4458	4229	4027	3832	3543	3511
2004	Males	4349	4169	4571	4589	4496	4610	4692	4543	4225	4095	3831	3805
2004	All	8400	8117	8977	8912	8790	8940	9150	8773	8252	7927	7374	7316
2005	Females	3954	3812	4385	4441	4454	4245	4367	4396	4103	3937	3574	3642
2005	Males	4323	3985	4568	4520	4753	4515	4659	4572	4321	4293	3725	3802
2005	All	8277	7797	8953	8961	9207	8760	9026	8968	8424	8230	7299	7444
2006	Females	4209	4072	4757	4464	4562	4402	4583	4628	4173	4297	3765	3518
2006	Males	4334	4362	4957	4784	4924	4693	4955	4674	4519	4470	3960	3851
2006	All	8543	8434	9714	9248	9486	9095	9538	9302	8692	8767	7725	7369
2007	Females	4364	4055	4593	4504	4745	4484	4623	4570	4308	4322	3857	3737
2007	Males	4413	4301	4925	4849	4994	4648	5065	4803	4526	4600	4152	3983
2007	All	8777	8356	9518	9353	9739	9132	9688	9373	8834	8922	8009	7720
2008	Females	4396	4189	4493	4738	4759	4468	4914	4569	4506	4282	3827	3808
2008	Males	4693	4663	4839	5053	4975	4923	5223	4908	4518	4514	3999	4044
2008	All	9089	8852	9332	9791	9734	9391	10137	9477	9024	8796	7826	7852
2009	Females	4350	4160	4746	4654	4781	4756	5005	4871	4541	4381	3970	4022
2009	Males	4580	4225	5033	5027	4987	5106	5336	5145	4929	4640	4255	4301
2009	All	8930	8385	9779	9681	9768	9862	10341	10016	9470	9021	8225	8323
2010	Females	4761	4476	5114	4809	4938	4936	4936	4908	4639	4575	4122	4042
2010	Males	5004	4752	5167	5214	5175	5204	5365	5088	4858	4848	4379	4331
2010	All	9765	9228	10281	10023	10113	10140	10301	9996	9497	9423	8501	8373
2011	Females	4451	4201	4737	4696	4874	4717	5040	4831	4644	4450	4047	3877
2011	Males	4801	4316	5009	4935	5083	5044	5184	5147	4829	4525	4211	4121
2011	All	9252	8517	9746	9631	9957	9761	10224	9978	9473	8975	8258	7998

## Sheet: By tertile
Year of Birth	1961	1961	1961	1962	1962	1962	1963	1963	1963	1964	1964	1964	1965	1965	1965	1966	1966	1966	1967	1967	1967	1968	1968	1968	1969	1969	1969	1970	1970	1970	1971	1971	1971	1972	1972	1972	1973	1973	1973	1974	1974	1974	1975	1975	1975	1976	1976	1976	1977
Gender	Females	Males	All	Females	Males	All	Females	Males	All	Females	Males	All	Females	Males	All	Females	Males	All	Females	Males	All	Females	Males	All	Females	Males	All	Females	Males	All	Females	Males	All	Females	Males	All	Females	Males	All	Females	Males	All	Females	Males	All	Females	Males	All	Females
Tertile 1	35	35.3	35.2	35.1	35.4	35.3	34.7	34.7	34.7	34.6	34.7	34.7	35.7	35.8	35.8	34.9	35.2	35.1	36.3	36.4	36.3	36	36.1	36	35.8	36.2	36	34.9	34.9	34.9	35.3	35.3	35.3	34.9	35.2	35.1	35.3	35.5	35.4	35.4	35.7	35.5	36.7	36.6	36.7	35.9	36.4	36.2	35.9
Tertile 2	33.7	33.6	33.7	33.6	33.6	33.6	34	33.8	33.9	33.5	33.4	33.4	33.7	33.4	33.6	33.3	33	33.1	34	33.5	33.7	33.7	33.8	33.7	33.5	33.5	33.5	33.5	33.7	33.6	33.8	34	33.9	34.2	34	34.1	34	34.3	34.1	34.1	34	34.1	33.9	33.8	33.8	34.1	33.4	33.7	33.8
Tertile 3	31.2	31.1	31.2	31.3	31	31.1	31.3	31.6	31.4	32	31.9	31.9	30.6	30.7	30.7	31.8	31.8	31.8	29.8	30	29.9	30.4	30.1	30.2	30.7	30.2	30.5	31.6	31.4	31.5	30.9	30.7	30.8	31	30.8	30.9	30.7	30.2	30.4	30.5	30.3	30.4	29.4	29.6	29.5	30.1	30.1	30.1	30.3
	Relative distribution per tertile by year and génder
[truncated: 104 more columns]
