# Supplementary material for: Darwinian Selection Discriminates Young Athletes: the Relative Age Effect in Relation to Sporting Performance
Source: Sports Med Open. 2021 Mar 1;7:16. doi: 10.1186/s40798-021-00300-2 (PMC7921243; doi:10.1186/s40798-021-00300-2)
Supplement: Supplementary file 2 — Additional file 2. The Supplement file 2 can be accessed via the DOI: https://doi.org/10.6084/m9.figshare.12191898. [file 40798_2021_300_MOESM2_ESM.xlsx]

## Sheet: All Sports
					Chi-squared statistics			Count (Number of individuals per tertile)					Relative distribution (95% CI)			Effect Size
	Sport Type	Age	Gender		LR - X2	P (LR)		N	T1	T2	T3		T1	T2	T3	V
	All	≤6	Both		129.75	< 0.0001		3528	1435	1281	812		0.407 (0.391-0.423)	0.363 (0.347-0.379)	0.230 (0.217-0.244)	0.31
	All	≤6	Male		91.32	< 0.0001		1859	757	704	398		0.407 (0.385-0.430)	0.379 (0.357-0.401)	0.214 (0.196-0.233)	0.33
	All	≤6	Female		45.92	< 0.0001		1668	678	577	413		0.406 (0.383-0.430)	0.346 (0.323-0.369)	0.248 (0.227-0.269)	0.29
	All	7-8	Both		90.17	< 0.0001		7336	2822	2509	2005		0.385 (0.374-0.396)	0.342 (0.331-0.353)	0.273 (0.263-0.284)	0.24
	All	7-8	Male		46.76	< 0.0001		3788	1464	1270	1054		0.386 (0.371-0.402)	0.335 (0.320-0.350)	0.278 (0.264-0.293)	0.24
	All	7-8	Female		44.44	< 0.0001		3544	1355	1238	951		0.382 (0.366-0.398)	0.349 (0.334-0.365)	0.268 (0.254-0.283)	0.24
	All	9-10	Both		29.78	< 0.0001		11125	3967	3955	3203		0.357 (0.348-0.366)	0.356 (0.347-0.364)	0.289 (0.280-0.296)	0.16
	All	9-10	Male		14.45	0.0007		5695	2036	2010	1649		0.358 (0.345-0.370)	0.353 (0.341-0.365)	0.290 (0.278-0.301)	0.16
	All	9-10	Female		15.91	0.0004		5425	1931	1942	1552		0.356 (0.343-0.368)	0.358 (0.345-0.371)	0.286 (0.274-0.298)	0.16
	All	≤10	Both		189.34	< 0.0001		16188	6198	5628	4362		0.383 (0.375-0.390)	0.348 (0.340-0.355)	0.269 (0.263-0.276)	0.23
	All	≤10	Male		102.46	< 0.0001		8364	3209	2912	2243		0.384 (0.373-0.394)	0.348 (0.338-0.358)	0.268 (0.258-0.278)	0.24
	All	≤10	Female		86.89	< 0.0001		7817	2986	2714	2117		0.382 (0.371-0.393)	0.347 (0.337-0.358)	0.271 (0.261-0.281)	0.23
	All	11-15	Both		232.14	< 0.0001		39068	14447	13755	10866		0.370 (0.365-0.375)	0.352 (0.347-0.357)	0.278 (0.274-0.283)	0.20
	All	11-15	Male		119.87	< 0.0001		20998	7739	7416	5843		0.369 (0.362-0.375)	0.353 (0.347-0.360)	0.278 (0.272-0.285)	0.19
	All	11-15	Female		113.28	< 0.0001		18064	6708	6336	5020		0.371 (0.364-0.378)	0.351 (0.344-0.358)	0.278 (0.271-0.285)	0.20
	All	16-20	Both		47.86	< 0.0001		41316	14873	14574	11869		0.360 (0.355-0.365)	0.353 (0.348-0.357)	0.287 (0.283-0.292)	0.13
	All	16-20	Male		18.21	< 0.0001		30363	10793	10749	8821		0.355 (0.350-0.361)	0.354 (0.349-0.359)	0.291 (0.285-0.296)	0.11
	All	16-20	Female		40.55	< 0.0001		10944	4077	3819	3048		0.373 (0.365-0.382)	0.349 (0.340-0.358)	0.278 (0.270-0.287)	0.17
	All	21-39	Both		19.03	< 0.0001		66230	24345	22441	19444		0.368 (0.364-0.371)	0.339 (0.335-0.342)	0.293 (0.290-0.297)	0.09
	All	21-39	Male		0.75	0.6863		49220	17715	16746	14759		0.360 (0.356-0.364)	0.340 (0.336-0.344)	0.300 (0.296-0.304)	0.04
	All	21-39	Female		76.67	< 0.0001		16995	6627	5691	4677		0.390 (0.383-0.397)	0.335 (0.328-0.342)	0.275 (0.269-0.282)	0.18
	All	≥40	Both		3.50	0.1742		81756	29173	27383	25200		0.357 (0.354-0.360)	0.335 (0.332-0.338)	0.308 (0.305-0.311)	0.06
	All	≥40	Male		1.25	0.5364		55721	19813	18669	17239		0.356 (0.352-0.360)	0.335 (0.331-0.339)	0.309 (0.306-0.313)	0.05
	All	≥40	Female		4.34	0.1140		25987	9354	8691	7942		0.360 (0.354-0.366)	0.334 (0.328-0.340)	0.306 (0.300-0.311)	0.08
	All	All	Male		61.08	< 0.0001		164666	59269	56492	48905		0.360 (0.358-0.362)	0.343 (0.341-0.344)	0.297 (0.295-0.299)	0.10
	All	All	Female		192.92	< 0.0001		80077	29752	27521	22804		0.373 (0.369-0.376)	0.341 (0.338-0.345)	0.286 (0.283-0.289)	0.16
	All	All	Both		204.95	< 0.0001		244558	89036	83781	71741		0.364 (0.362-0.366)	0.343 (0.341-0.344)	0.293 (0.292-0.295)	0.12
	Physical	≤10	Both		185.75	< 0.0001		15976	6108	5569	4299		0.382 (0.375-0.390)	0.346 (0.341-0.356)	0.269 (0.263-0.276)	0.23
	Physical	≤10	Male		101.58	< 0.0001		8190	3139	2863	2188		0.383 (0.373-0.394)	0.350 (0.339-0.360)	0.267 (0.258-0.277)	0.13
	Physical	≤10	Female		84.35	< 0.0001		8190	3139	2863	2188		0.381 (0.371-0.392)	0.348 (0.337-0.358)	0.271 (0.261-0.281)	0.16
	Physical	11-15	Both		199.45	< 0.0001		35523	13088	12538	9897		0.368 (0.364-0.375)	0.353 (0.348-0.358)	0.279 (0.274-0.283)	0.23
	Physical	11-15	Male		84.07	< 0.0001		17693	6454	6282	4957		0.365 (0.358-0.372)	0.356 (0.348-0.362)	0.280 (0.276-0.287)	0.24
	Physical	11-15	Female		118.09	< 0.0001		17693	6454	6282	4957		0.372 (0.365-0.379)	0.351 (0.344-0.358)	0.277 (0.270-0.284)	0.23
	Physical	16-20	Both		89.41	< 0.0001		22636	8406	7991	6239		0.371 (0.365-0.378)	0.353 (0.347-0.359)	0.276 (0.270-0.281)	0.19
	Physical	16-20	Male		47.78	< 0.0001		12069	4473	4277	3319		0.371 (0.362-0.379)	0.354 (0.346-0.363)	0.275 (0.267-0.283)	0.19
	Physical	16-20	Female		41.48	< 0.0001		10558	3930	3708	2920		0.372 (0.363-0.382)	0.351 (0.342-0.360)	0.277 (0.268-0.285)	0.20
	Physical	21-39	Both		150.33	< 0.0001		39931	15425	13495	11011		0.386 (0.382-0.391)	0.338 (0.333-0.343)	0.276 (0.271-0.280)	0.18
	Physical	21-39	Male		77.07	< 0.0001		23572	9035	8030	6507		0.383 (0.378-0.390)	0.341 (0.335-0.347)	0.276 (0.270-0.282)	0.18
	Physical	21-39	Female		76.80	< 0.0001		16345	6387	5462	4496		0.391 (0.383-0.398)	0.334 (0.327-0.341)	0.275 (0.268-0.282)	0.18
	Physical	≥40	Both		2.96	0.2278		78562	28025	26372	24165		0.357 (0.354-0.360)	0.336 (0.332-0.339)	0.308 (0.304-0.311)	0.18
	Physical	≥40	Male		0.51	0.7733		52709	18726	17721	16262		0.355 (0.351-0.359)	0.336 (0.333-0.340)	0.309 (0.305-0.312)	0.17
	Physical	≥40	Female		8.57	0.0137		25815	9295	8633	7887		0.360 (0.354-0.366)	0.334 (0.329-0.340)	0.306 (0.230-0.311)	0.19
	Physical	All	Both		2126.98	< 0.0001		192628	71052	65965	55611		0.369 (0.367-0.371)	0.343 (0.340-0.345)	0.289 (0.287-0.291)	0.06
	Physical	All	Male		134.96	< 0.0001		114233	41827	39173	33233		0.366 (0.363-0.369)	0.343 (0.340-0.346)	0.291 (0.289-0.294)	0.04
	Physical	All	Female		194.36	< 0.0001		78321	29212	26760	22349		0.373 (0.370-0.376)	0.342 (0.338-0.345)	0.285 (0.282-0.289)	0.10
	Skill	≤10	Both		8.31	0.0157		212	90	59	63		0.425 (0.360-0.492)	0.278 (0.222-0.342)	0.297 (0.240-0.362)	0.31
	Skill	≤10	Male		4.89	0.0866		174	70	49	55		0.402 (0.332-0.477)	0.282 (0.220-0.353)	0.316 (0.252-0.389)	0.29
	Skill	≤10	Female		-	-	-	-	-	-	-	-	-	-	-	-
	Skill	11-15	Both		35.79	< 0.0001		3272	1359	1217	696		0.383 (0.367-0.399)	0.343 (0.328-0.359)	0.273 (0.259-0.288)	0.23
	Skill	11-15	Male		42.71	< 0.0001		3305	1285	1134	886		0.389 (0.372-0.406)	0.343 (0.327-0.359)	0.268 (0.253-0.283)	0.24
	Skill	11-15	Female		1.72	0.4240		240	74	83	83		0.308 (0.253-0.369)	0.345 (0.289-0.408)	0.345 (0.289-0.408)	0.21
	Skill	16-20	Both		0.09	0.9545		18680	6467	6583	5630		0.346 (0.339-0.353)	0.352 (0.346-0.359)	0.301 (0.295-0.308)	0.03
	Skill	16-20	Male		0.02	0.9882		15294	6320	3472	5502		0.345 (0.339-0.353)	0.354 (0.347-0.361)	0.301 (0.294-0.307)	0.02
	Skill	16-20	Female		7.56	0.0228		386	147	111	128		0.381 (0.334-0.430)	0.288 (0.245-0.335)	0.332 (0.287-0.380)	0.26
	Skill	21-39	Both		73.49	< 0.0001		26299	8920	8946	8433		0.339 (0.333-0.345)	0.340 (0.335-0.346)	0.321 (0.315-0.326)	0.16
	Skill	21-39	Male		78.12	< 0.0001		25681	8680	8716	8285		0.338 (0.333-0.344)	0.340 (0.334-0.346)	0.322 (0.316-0.327)	0.17
	Skill	21-39	Female		1.26	0.5317		650	240	229	181		0.369 (0.333-0.407)	0.352 (0.317-0.390)	0.278 (0.245-0.314)	0.15
	Skill	≥40	Both		6.67	0.0355		3194	1148	1011	1035		0.359 (0.343-0.376)	0.316 (0.301-0.333)	0.324 (0.308-0.340)	0.15
	Skill	≥40	Male		7.26	0.0266		3012	1087	948	977		0.361 (0.344-0.378)	0.315 (0.298-0.332)	0.324 (0.308-0.341)	0.16
	Skill	≥40	Female		0.40	0.8191		172	59	58	55		0.343 (0.276-0.417)	0.338 (0.271-0.412)	0.320 (0.255-0.393)	0.16
	Skill	All	Both		12.74	0.0017		51930	17984	17816	16130		0.346 (0.342-0.350)	0.343 (0.339-0.347)	0.311 (0.307-0.315)	0.09
	Skill	All	Male		13.17	0.0014		50433	17442	17319	15672		0.346 (0.342-0.350)	0.343 (0.339-0.348)	0.311 (0.307-0.315)	0.09
	Skill	All	Female		1.63	0.4416		1486	540	491	455		0.363 (0.340-0.388)	0.330 (0.307-0.355)	0.306 (0.283-0.330)	0.13

## Sheet: XC-Ski 1
					Chi-squared statistics			Count (Number of individuals per tertile)					Relative distribution (95% CI)			Effect Size
	Sport	Age	Gender		LR - X2	P (LR)		N	T1	T2	T3		T1	T2	T3	V
	XC-Skiing1	≤6	Both		86.25	0.0008		2454	996	888	570		0.406 (0.387-0.425)	0.362 (0.343-0.381)	0.232 (0.216-0.249)	0.31
	XC-Skiing1	≤6	Boys		63.19	< 0.0001		1257	510	480	267		0.406 (0.379-0.433)	0.382 (0.355-0.409)	0.212 (0.191-0.236)	0.33
	XC-Skiing1	≤6	Girls		30.69	< 0.0001		1196	486	408	302		0.406 (0.379-0.434)	0.341 (0.315-0.368)	0.253 (0.229-0.278)	0.28
	XC-Skiing1	7-8	Both		66.55	< 0.0001		5143	1975	1785	1383		0.384 (0.371-0.397)	0.347 (0.334-0.360)	0.269 (0.257-0.281)	0.24
	XC-Skiing1	7-8	Boys		31.54	< 0.0001		2662	1024	913	725		0.385 (0.366-0.403)	0.343 (0.325-0.361)	0.272 (0.256-0.290)	0.23
	XC-Skiing1	7-8	Girls		31.96	< 0.0001		2477	948	871	658		0.383 (0.364-0.402)	0.352 (0.333-0.371)	0.266 (0.249-0.283)	0.24
	XC-Skiing1	≤8	Both		140.25	< 0.0001		7597	2971	2673	1953		0.391 (0.380-0.402)	0.352 (0.341-0.363)	0.257 (0.247-0.267)	0.26
	XC-Skiing1	≤8	Boys		77.68	< 0.0001		3919	1534	1393	992		0.391 (0.376-0.407)	0.355 (0.341-0.371)	0.253 (0.240-0.267)	0.27
	XC-Skiing1	≤8	Girls		60.72	< 0.0001		3673	1434	1279	960		0.390 (0.375-0.406)	0.348 (0.333-0.364)	0.261 (0.247-0.276)	0.25
	XC-Skiing1	9-10	Both		25.08	< 0.0001		7635	2731	2733	2171		0.358 (0.347-0.369)	0.358 (0.347-0.369)	0.284 (0.274-0.295)	0.17
	XC-Skiing1	9-10	Boys		16.60	< 0.0001		3832	1355	1404	1073		0.354 (0.339-0.369)	0.366 (0.351-0.382)	0.280 (0.266-0.294)	0.18
	XC-Skiing1	9-10	Girls		14.86	0.0006		3798	1376	1326	1096		0.362 (0.347-0.378)	0.349 (0.334-0.364)	0.289 (0.274-0.303)	0.18
	XC-Skiing1	≤10	Both		137.19	< 0.0001		15232	5702	5406	4124		0.374 (0.367-0.382)	0.355 (0.347-0.363)	0.271 (0.264-0.278)	0.22
	XC-Skiing1	≤10	Boys		74.51	< 0.0001		7717	2910	2719	2088		0.377 (0.366-0.388)	0.352 (0.342-0.363)	0.271 (0.261-0.281)	0.22
	XC-Skiing1	≤10	Girls		63.41	< 0.0001		7505	2789	2683	2033		0.372 (0.371-0.383)	0.358 (0.347-0.368)	0.271 (0.261-0.281)	0.21
	XC-Skiing1	11-15	Both		8.20	0.0166		18014	6241	6392	5381		0.346 (0.340-0.353)	0.355 (0.348-0.362)	0.299 (0.292-0.305)	0.1
	XC-Skiing1	11-15	Male		7.01	0.0300		9283	3198	3338	2747		0.345 (0.335-0.355)	0.360 (0.350-0.369)	0.296 (0.287-0.305)	0.12
	XC-Skiing1	11-15	Female		3.21	0.2004		8728	3043	3053	2632		0.349 (0.339-0.359)	0.350 (0.340-0.359)	0.302 (0.290-0.311)	0.1
	XC-Skiing1	16-20	Both		14.20	0.0008		12315	4450	4424	3441		0.361 (0.353-0.370)	0.359 (0.351-0.368)	0.279 (0.272-0.287)	0.13
	XC-Skiing1	16-20	Male		9.81	0.0074		6502	2310	2382	1810		0.355 (0.344-0.367)	0.366 (0.355-0.378)	0.278 (0.268-0.289)	0.14
	XC-Skiing1	16-20	Female		7.58	0.0226		5804	2137	2036	1631		0.368 (0.356-0.381)	0.351 (0.339-0.363)	0.281 (0.270-0.293)	0.13
	XC-Skiing1	16-35	Both		64.56	< 0.0001		35160	12985	12277	9898		0.369 (0.363-0.374)	0.349 (0.349-0.354)	0.282 (0.277-0.286)	0.15
	XC-Skiing1	21-39	Both		73.16	< 0.0001		23193	8900	7861	6432		0.384 (0.377-0.390)	0.339 (0.333-0.345)	0.277 (0.272-0.283)	0.17
	XC-Skiing1	21-39	Male		36.37	< 0.0001		13603	5185	4632	3786		0.381 (0.373-0.389)	0.341 (0.333-0.349)	0.278 (0.271-0.286)	0.16
	XC-Skiing1	21-39	Female		38.44	< 0.0001		9578	3712	3227	2639		0.388 (0.378-0.397)	0.337 (0.328-0.346)	0.275 (0.266-0.285)	0.18
	XC-Skiing1	≥40	Both		4.61	0.0995		55385	19812	18648	16925		0.357 (0.354-0.362)	0.337 (0.333-0.341)	0.306 (0.302-0.309)	0.1
	XC-Skiing1	≥40	Male		1.75	0.4158		36276	12918	12259	11099		0.356 (0.351-0.361)	0.338 (0.333-0.343)	0.306 (0.301-0.311)	0.07
	XC-Skiing1	≥40	Female		4.80	0.0908		19069	6890	6370	5809		0.361 (0.355-0.368)	0.334 (0.327-0.341)	0.305 (0.298-0.311)	0.06
	XC-Skiing1	≥60	Both		5.80	0.0549		14493	4993	4925	4575		0.345 (0.337-0.352)	0.340 (0.332-0.348)	0.316 (0.308-0.323)	0.09
	XC-Skiing1	≥60	Male		8.48	0.0144		10813	3684	3717	3412		0.341 (0.332-0.350)	0.344 (0.335-0.353)	0.316 (0.307-0.324)	0.1	Inversed/Atypical RAE, parental distribution: T1 = 35.4, T2 = 33.6, T3 = 31.0
	XC-Skiing1	≥60	Female		1.16	0.5594		3676	1309	1205	1162		0.356 (0.341-0.372)	0.328 (0.313-0.343)	0.316 (0.301-0.331)	0.12
	XC-Skiing1	≥65	Both		9.82	0.0074		9790	3327	3316	3147		0.339 (0.331-0.349)	0.339 (0.329-0.348)	0.321 (0.312-0.331)	0.09	Inversed/Atypical RAE, parental distribution: T1 = 35.4, T2 = 33.6, T3 = 31.0
	XC-Skiing1	All	Female		46.97	< 0.0001		73381	26521	25330	21530		0.361 (0.358-0.365)	0.345 (0.342-0.349)	0.293 (0.290-0.297)	0.13
	XC-Skiing1	All	Female		61.23	< 0.0001		50684	18571	17369	14744		0.366 (0.362-0.371)	0.343 (0.339-0.347)	0.291 (0.287-0.295)	0.11
	XC-Skiing1	All	All		103.48	< 0.0001		124139	45105	42731	36303		0.363 (0.361-0.366)	0.344 (0.342-0.347)	0.292 (0.290-0.295)	0.13

## Sheet: XC-Ski 2
					Chi-squared statistics			Count (Number of individuals per tertile)					Relative distribution (95% CI)			Effect Size
	Sport	Age	Gender		LR - X2	P (LR)		N	T1	T2	T3		T1	T2	T3	V
	XC-Skiing2	≤8	Both		13.19	0.0014		253	112	79	62		0.443 (0.383-0.504)	0.312 (0.258-0.372)	0.245 (0.196-0.302)	0.34
	XC-Skiing2	≤8	Boys		20.04	< 0.0001		142	73	41	28		0.514 (0.433-0.594)	0.289 (0.221-0.368)	0.197 (0.140-0.270)	0.43
	XC-Skiing2	≤8	Girls		0.12	0.9396		111	39	38	34		0.351 (0.269-0.444)	0.342 (0.261-0.435)	0.306 (0.228-0.397)	0.13
	XC-Skiing2	9-10	Both		3.63	0.1626		420	160	136	124		0.381 (0.336-0.428)	0.324 (0.281-0.370)	0.295 (0.254-0.341)	0.22
	XC-Skiing2	9-10	Boys		1.86	0.3942		231	87	78	66		0.377 (0.317-0.441)	0.338 (0.280-0.401)	0.286 (0.231-0.347)	0.21
	XC-Skiing2	9-10	Girls		2.82	0.2444		189	73	58	58		0.386 (0.320-0.457)	0.307 (0.246-0.376)	0.307 (0.246-0.376)	0.25
	XC-Skiing2	≤10	Both		13.43	0.0012		673	272	215	186		0.404 (0.368-0.442)	0.319 (0.285-0.356)	0.276 (0.244-0.311)	0.27
	XC-Skiing2	≤10	Boys		14.32	0.0008		373	160	119	94		0.429 (0.380-0.480)	0.319 (0.274-0.368)	0.252 (0.211-0.298)	0.31
	XC-Skiing2	≤10	Girls		2.18	0.3356		300	112	96	92		0.373 (0.321-0.429)	0.320 (0.270-0.375)	0.307 (0.257-0.361)	0.21
	XC-Skiing2	11-15	Both		25.71	< 0.0001		1345	537	460	348		0.399 (0.373-0.426)	0.342 (0.317-0.368)	0.259 (0.236-0.283)	0.26
	XC-Skiing2	11-15	Male		10.91	0.0043		722	276	255	191		0.399 (0.363-0.436)	0.325 (0.291-0.361)	0.276 (0.244-0.310)	0.25
	XC-Skiing2	11-15	Female		17.46	0.0001		653	261	235	157		0.400 (0.363-0.438)	0.360 (0.324-0.397)	0.240 (0.209-0.275)	0.29
	XC-Skiing2	16-20	Both		12.30	0.0021		1018	388	373	257		0.381 (0.352-0.411)	0.367 (0.337-0.396)	0.252 (0.227-0.280)	0.23
	XC-Skiing2	16-20	Male		4.69	0.0956		534	198	198	138		0.371 (0.331-0.413)	0.371 (0.331-0.413)	0.258 (0.223-0.297)	0.22
	XC-Skiing2	16-20	Female		8.14	0.0171		484	190	175	119		0.393 (0.350-0.437)	0.362 (0.320-0.405)	0.246 (0.210-0.286)	0.25
	XC-Skiing2	21-39	Both		47.92	< 0.0001		2818	1174	938	706		0.416 (0.399-0.435)	0.333 (0.316-0.350)	0.251 (0.235-0.267)	0.26
	XC-Skiing2	21-39	Male		27.82	< 0.0001		2080	851	699	530		0.409 (0.388-0.430)	0.336 (0.316-0.357)	0.255 (0.237-0.274)	0.24
	XC-Skiing2	21-39	Female		21.99	< 0.0001		738	323	239	176		0.438 (0.402-0.474)	0.324 (0.291-0.358)	0.238 (0.209-0.271)	0.29
	XC-Skiing2	≥40	Both		0.712	0.7005		5523	1981	1837	1705		0.359 (0.346-0.371)	0.333 (0.320-0.345)	0.309 (0.297-0.321)	0.08
	XC-Skiing2	≥40	Male		0.15	0.9275		5102	1812	1707	1583		0.355 (0.342-0.368)	0.335 (0.322-0.348)	0.310 (0.298-0.323)	0.05
	XC-Skiing2	≥40	Female		4.14	0.1264		421	169	130	122		0.401 (0.356-0.449)	0.308 (0.267-0.354)	0.290 (0.249-0.335)	0.22
	XC-Skiing2	All	Men		23.22	< 0.0001		8781	3297	2948	2536		0.375 (0.365-0.386)	0.336 (0.326-0.346)	0.289 (0.279-0.298	0.16
	XC-Skiing2	All	Female		41.93	< 0.0001		2596	1055	875	666		0.406 (0.388-0.425)	0.337 (0.319-0.355)	0.257 (0.240-0.274)	0.25
	XC-Skiing2	All	All		52.64	< 0.0001		11377	4352	3823	3202		0.383 (0.374-0.391)	0.336 (0.327-0.345)	0.281 (0.273-0.290)	0.18

## Sheet: XC-Ski 3
					Chi-squared statistics			Count (Number of individuals per tertile)					Relative distribution (95% CI)			Effect Size
	Sport	Age	Gender		LR - X2	P (LR)		N	T1	T2	T3		T1	T2	T3	V
	XC-Skiing3	17-20	Both		8.62	0.0134		488	197	168	123		0.404 (0.361-0.448)	0.344 (0.303-0.387)	0.252 (0.216-0.292)	0.26
	XC-Skiing3	17-20	Male		4.34	0.1143		277	109	99	69		0.394 (0.338-0.452)	0.357 (0.303-0.415)	0.249 (0.202-0.303)	0.25
	XC-Skiing3	17-20	Female		4.79	0.0912		211	88	69	54		0.417 (0.353-0.484)	0.327 (0.267-0.393)	0.256 (0.202-0.319)	0.27
	XC-Skiing3	21-39	Both		16.77	0.0003		455	199	154	102		0.437 (0.392-0.483)	0.338 (0.297-0.383)	0.224 (0.188-0.264)	0.31
	XC-Skiing3	21-39	Male		11.45	0.0033		305	134	103	68		0.439 (0.385-0.495)	0.337 (0.287-0.393)	0.223 (0.179-0.273)	0.31
	XC-Skiing3	21-39	Female		4.96	0.0838		150	65	51	34		0.433 (0.357-0.513)	0.340 (0.269-0.419)	0.227 (0.167-0.300)	0.30
	XC-Skiing3	17-39	Male		14.39	0.0007		582	243	202	137		0.417 (0.377-0.457)	0.348 (0.311-0.388)	0.235 (0.202-0.271)	0.28
	XC-Skiing3	17-39	Female		8.92	0.0116		361	153	120	88		0.425 (0.376-0.477)	0.331 (0.285-0.382)	0.243 (0.202-0.290)	0.28
	XC-Skiing3	17-39	Both		23.99	< 0.0001		943	396	322	225		0.420 (0.389-0.452)	0.341 (0.312-0.373)	0.239 (0.212-0.266)	0.28

## Sheet: Atletics all events
					Chi-squared statistics			Count (Number of individuals per tertile)					Relative distribution (95% CI)			Effect Size
	Sport	Age	Gender		LR - X2	P (LR)		N	T1	T2	T3		T1	T2	T3	V
	Athletics	14	Both		343.69	< 0.0001		2684	1313	890	481		0.489 (0.470-0.508)	0.332 (0.314-0.350)	0.179 (0.165-0.194)	0.42
	Athletics	14	Boys		150.3	< 0.0001		894	454	298	142		0.508 (0.476-0.540)	0.333 (0.303-0.365)	0.158 (0.140-0.184)	0.45
	Athletics	14	Girls		199.52	< 0.0001		1790	859	592	339		0.480 (0.457-0.503)	0.331 (0.309-0.353)	0.189 (0.172-0.208)	0.41
	Athletics	14-17	Both		337.9	< 0.0001		7015	3090	2389	1536		0.440 (0.429-0.452)	0.341 (0.330-0.352)	0.219 (0.209-0.229)	0.33
	Athletics	14-17	Girls		150.01	< 0.0001		3909	1690	1322	897		0.432 (0.417-0.448)	0.338 (0.324-0.353)	0.229 (0.217-0.243)	0.31
	Athletics	14-17	Boys		193.84	< 0.0001		3106	1400	1067	639		0.451 (0.433-0.468)	0.344 (0.327-0.360)	0.206 (0.192-0.220)	0.35
	Athletics	15	Both		71.55	< 0.0001		1568	673	540	355		0.429 (0.405-0.454)	0.344 (0.321-0.368)	0.226 (0.206-0.248)	0.33
	Athletics	15	Girls		21.96	< 0.0001		894	375	296	223		0.419 (0.388-0.452)	0.331 (0.301-0.263)	0.249 (0.222-0.279)	0.28
	Athletics	15	Boys		44.76	< 0.0001		674	298	244	132		0.442 (0.405-0.479)	0.362 (0.327-0.399)	0.196 (0.168-0.227)	0.36
	Athletics	16	Both		26.44	< 0.0001		1518	612	519	387		0.403 (0.379-0.428)	0.342 (0.318-0.366)	0.255 (0.234-0.277)	0.26
	Athletics	16	Girls		2.57	0.2762		716	265	253	198		0.370 (0.336-0.406)	0.353 (0.319-0.389)	0.277 (0.245-0.310)	0.17
	Athletics	16	Boys		28.78	< 0.0001		802	347	266	189		0.433 (0.398-0.467)	0.332 (0.300-0.365)	0.236 (0.208-0.266)	0.31
	Athletics	17	Both		20.14	< 0.0001		1245	492	440	313		0.395 (0.368-0.423)	0.353 (0.327-0.380)	0.251 (0.228-0.276)	0.25
	Athletics	17	Girls		2.97	0.2261		509	191	181	137		0.375 (0.334-0.418)	0.356 (0.315-0.398)	0.269 (0.232-0.309)	0.20
	Athletics	17	Boys		17.79	0.0001		736	301	259	176		0.409 (0.374-0.445)	0.352 (0.318-0.387)	0.239 (0.209-0.271)	0.28
	Athletics	18-19	Both		2.99	0.2246		977	365	341	271		0.374 (0.344-0.404)	0.349 (0.318-0.379)	0.277 (0.250-0.306)	0.17
	Athletics	18-19	Males		4.99	0.0824		522	219	177	156		0.397 (0.357-0.438)	0.321 (0.283-0.361)	0.283 (0.247-0.323)	0.22
	Athletics	18-19	Females		2.63	0.2684		431	147	166	118		0.341 (0.298-0.387)	0.385 (0.340-0.432)	0.274 (0.234-0.318)	0.20
	Athletics	20-22	Both		1.57	0.4569		479	182	161	136		0.380 (0.338-0.424)	0.336 (0.295-0.376)	0.284 (0.245-0.326)	0.17
	Athletics	20-22	Males		1.09	0.5781		312	117	109	86		0.375 (0.323-0.430)	0.349 (0.299-0.404)	0.276 (0.229-0.328)	0.17
	Athletics	20-22	Females		1.38	0.5019		167	65	52	50		0.389 (0.319-0.465)	0.311 (0.246-0.385)	0.299 (0.235-0.373)	0.21
	Athletics	18-22	Both		4.15	0.1253		1462	548	504	410		0.375 (0.350-0.400)	0.345 (0.321-0.369)	0.280 (0.258-0.304)	0.16
	Athletics	18-22	Male		5.32	0.0700		864	336	286	242		0.389 (0.357-0.422)	0.331 (0.300-0.363)	0.280 (0.251-0.311)	0.20
	Athletics	18-22	Female		1.1	0.5759		598	212	218	168		0.354 (0.317-0.394)	0.365 (0.327-0.404)	0.281 (0.246-0.318)	0.15
	Athletics	≥23	Both		26.04	< 0.0001		6026	2331	1988	1707		0.387 (0.375-0.399)	0.330 (0.318-0.342)	0.281 (0.246-0.318)	0.18
	Athletics	≥23	Male		5.1358	0.0767		3022	1125	1034	863		0.372 (0.355-0.390)	0.342 (0.325-0.359)	0.286 (0.270-0.302)	0.14
	Athletics	≥23	Female		27.1	< 0.0001		3004	1206	954	844		0.401 (0.384-0.419)	0.318 (0.302-0.334)	0.281 (0.265-0.297)	0.22
	Athletics	All	Both		282.16	< 0.0001		14506	5969	4884	3653		0.412 (0.404-0.420)	0.337 (0.329-0.344)	0.252 (0.245-0.259)	0.26
	Athletics	All	Men		136.29	< 0.0001		6992	2861	2387	1744		0.409 (0.398-0.421)	0.341 (0.330-0.353)	0.249 (0.239-0.260)	0.26
	Athletics	All	Female		145.12	< 0.0001		7511	3108	2494	1909		0.414 (0.403-0.425)	0.332 (0.321-0.343)	0.254 (0.244-0.264)	0.26

## Sheet: Athletics by event
					Chi-squared statistics			Count (Number of individuals per tertile)					Relative distribution (95% CI)			Effect Size
	Sport	Age	Gender		LR - X2	P (LR)		N	T1	T2	T3		T1	T2	T3	V
	60 m	All	Both		14.58	0.0007		341	142	126	73		0.416 (0.365-0.469)	0.370 (0.320-0.422)	0.214 (0.174-0.261)	0.32
	60 m	All	Male		11.52	0.0032		177	80	61	36		0.452 (0.380-0.526)	0.345 (0.279-0.417)	0.204 (0.151-0.269)	0.36
	60 m	All	Female		5.17	0.0755		164	62	65	37		0.378 (0.307-0.454)	0.396 (0.325-0.473)	0.226 (0.168-0.295)	0.3
	60 m	14-17	Both		17.27	0.0002		199	87	77	35		0.437 (0.370-0.507)	0.387 (0.322-0.456)	0.176 (0.129-0.235)	0.38
	60 m	14-17	Male		7.75	0.0207		79	37	28	14		0.468 (0.362-0.578)	0.354 (0.258-0.464)	0.177 (0.109-0.276)	0.4
	60 m	14-17	Female		10.16	0.0062		120	50	49	21		0.417 (0.333-0.506)	0.408 (0.325-0.498)	0.175 (0.117-0.253)	0.38
	60 m	18-22	Both		-	-		-	-	-	-		-	-	-
	60 m	18-22	Male		-	-		-	-	-	-		-	-	-
	60 m	18-22	Female		-	-		-	-	-	-		-	-	-
	60 m	≥23	Both		-	-		-	-	-	-		-	-	-
	60 m	≥23	Male		-	-		-	-	-	-		-	-	-
	60 m	≥23	Female		-	-		-	-	-	-		-	-	-
	100 m	All	Both		140.12	< 0.0001		2242	1028	736	478		0.459 (0.438-0.479)	0.328 (0.309-0.348)	0.213 (0.197-0.231)	0.35
	100 m	All	Male		81.76	< 0.0001		1266	584	416	266		0.461 (0.434-0.489)	0.329 (0.303-0.355)	0.210 (0.189-0.233)	0.36
	100 m	All	Female		55.11	< 0.0001		976	444	320	212		0.455 (0.424-0.486)	0.328 (0.299-0.358)	0.217 (0.192-0.244)	0.34
	100 m	14-17	Both		133.71	< 0.0001		1459	702	474	283		0.481 (0.456-0.507)	0.325 (0.301-0.349)	0.194 (0.174-0.215)	0.39
	100 m	14-17	Boys		85.42	< 0.0001		741	370	235	136		0.499 (0.463-0.535)	0.312 (0.285-0.352)	0.184 (0.157-0.213)	0.41
	100 m	14-17	Girls		50.57	< 0.0001		718	332	239	147		0.462 (0.426-0.499)	0.333 (0.299-0.368)	0.205 (0.177-0.236)	0.36
	100 m	18-22	Both		4.63	0.0990		308	126	95	87		0.409 (0.356-0.465)	0.308 (0.259-0.362)	0.282 (0.235-0.335)	0.25
	100 m	18-22	Men		1.75	0.4176		229	90	74	65		0.393 (0.332-0.458)	0.323 (0.266-0.386)	0.284 (0.229-0.345)	0.21
	100 m	18-22	Female		4.26	0.1186		79	36	21	22		0.456 (0.350-0.565)	0.266 (0.181-0.372)	0.278 (0.192-0.386)	0.34
	100 m	≥23	Men		10.86	0.0044		296	124	107	65		0.419 (0.364-0.476)	0.362 (0.309-0.418)	0.220 (0.176-0.270)	0.31
	100 m	≥23	Female		4.73	0.0941		179	76	60	43		0.425 (0.355-0.498)	0.335 (0.270-0.407)	0.240 (0.184-0.308)	0.29
	100 m	≥23	Both		15.15	0.0005		475	200	167	108		0.421 (0.378-0.466)	0.352 (0.310-0.396)	0.227 (0.192-0.267)	0.3
	200 m	All	Both		8.77	0.0125		365	146	133	86		0.400 (0.351-0.451)	0.364 (0.317-0.415)	0.236 (0.195-0.282)	0.28
	200 m	All	Male		5.22	0.0736		161	60	65	36		0.373 (0.302-0.450)	0.404 (0.331-0.481)	0.224 (0.166-0.294)	0.3
	200 m	All	Female		5.49	0.0644		204	86	68	50		0.422 (0.356-0.490)	0.333 (0.272-0.401)	0.245 (0.191-0.308)	0.29
	200 m	14-17	Both		4.65	0.0979		197	80	70	47		0.406 (0.339-0.476)	0.355 (0.292-0.424)	0.239 (0.184-0.303)	0.28
	200 m	14-17	Male		4.11	0.1284		65	23	29	13		0.354 (0.249-0.475)	0.446 (0.332-0.567)	0.200 (0.121-0.313)	0.35
	200 m	14-17	Female		2.20	0.3321		132	57	41	34		0.432 (0.350-0.517)	0.311 (0.238-0.394)	0.258 (0.191-0.338)	0.25
	200 m	18-22	Both		1.81	0.4040		76	25	32	19		0.339 (0.234-0.441)	0.421 (0.317-0.533)	0.250 (0.166-0.358)	0.28
	200 m	18-22	Male		-	-		-	-	-	-		-	-	-
	200 m	18-22	Female		-	-		-	-	-	-		-	-	-
	200 m	≥23	Both		4.38	0.1121		92	41	31	20		0.446 (0.348-0.547)	0.337 (0.249-0.438)	0.217 (0.145-0.312)	0.33
	200 m	≥23	Male		-	-	-	-	-	-	-	-	-	-	-	-
	200 m	≥23	Female		-	-		-	-	-	-		-	-	-
	400 m	All	Both		10.40	0.0055		332	142	111	79		0.428 (0.376-0.482)	0.334 (0.286-0.386)	0.238 (0.195-0.286)	0.3
	400 m	All	Male		5.83	0.0544		137	61	44	32		0.445 (0.363-0.529)	0.321 (0.249-0.403)	0.234 (0.171-0.311)	0.32
	400 m	All	Female		4.89	0.0869		195	81	67	47		0.415 (0.349-0.485)	0.344 (0.281-0.413)	0.241 (0.186-0.306)	0.28
	400 m	14-17	Both		15.27	0.0005		205	89	78	38		0.434 (0.368-0.503)	0.380 (0.317-0.449)	0.185 (0.138-0.244)	0.37
	400 m	14-17	Male		11.42	0.0033		74	37	26	11		0.500 (0.389-0.611)	0.351 (0.252-0.465)	0.149 (0.085-0.247)	0.44
	400 m	14-17	Female		6.12	0.0469		131	52	52	27		0.397 (0.317-0.483)	0.397 (0.317-0.483)	0.206 (0.146-0.283)	0.33
	400 m	18-22	Both		-	-		-	-	-	-		-	-	-
	400 m	18-22	Male		-	-		-	-	-	-		-	-	-
	400 m	18-22	Female		-	-		-	-	-	-		-	-	-
	400 m	≥23	Both		7.75	0.0208		79	32	16	31		0.405 (0.304-0.515)	0.203 (0.129-0.304)	0.392 (0.292-0.503)	0.4
	400 m	≥23	Male		-	-		-	-	-	-		-	-	-
	400 m	≥23	Female		-	-		-	-	-	-		-	-	-
	800 m	All	Both		15.98	0.0003		439	184	157	98		0.419 (0.374-0.466)	0.358 (0.314-0.404)	0.223 (0.187-0.264)	0.31
	800 m	All	Male		10.12	0.0067		280	115	103	62		0.411 (0.355-0.469)	0.368 (0.314-0.326)	0.221 (0.177-0.274)	0.31
	800 m	All	Female		6.34	0.0421		159	69	54	36		0.434 (0.359-0.512)	0.340 (0.271-0.416)	0.226 (0.168-0.297)	0.32
	800 m	14-17	Both		14.82	0.0006		370	156	133	81		0.422 (0.372-0.472)	0.359 (0.312-0.410)	0.219 (0.180-0.264)	0.32
	800 m	14-17	Male		9.44	0.0089		237	100	85	52		0.422 (0.361-0.486)	0.359 (0.300-0.422)	0.319 (0.171-0.276)	0.32
	800 m	14-17	Female		5.38	0.0678		133	56	48	29		0.421 (0.341-0.506)	0.361 (0.284-0.445)	0.218 (0.156-0.296)	0.32
	800 m	18-22	Both		-	-		-	-	-	-		-	-	-
	800 m	18-22	Male		-	-		-	-	-	-		-	-	-
	800 m	18-22	Female		-	-		-	-	-	-		-	-	-
	800 m	≥23	Both		-	-		-	-	-	-		-	-	-
	800 m	≥23	Male		-	-		-	-	-	-		-	-	-
	800 m	≥23	Female		-	-		-	-	-	-		-	-	-
	1500 m	All	Both		15.04	0.0005		1394	546	482	366		0.392 (0.366-0.418)	0.346 (0.321-0.371)	0.263 (0.240-0.286)	0.23
	1500 m	All	Male		13.86	0.0010		567	238	187	142		0.420 (0.380-0.461)	0.330 (0.292-0.370)	0.250 (0.217-0.288)	0.28
	1500 m	All	Female		4.34	0.1018		827	308	295	224		0.372 (0.340-0.406)	0.357 (0.325-0.390)	0.271 (0.242-0.302)	0.19
	1500 m	14-17	Both		23.35	< 0.0001		907	369	325	213		0.407 (0.375-0.439)	0.358 (0.328-0.390)	0.235 (0.208-0.264)	0.28
	1500 m	14-17	Male		18.21	0.0001		353	159	115	79		0.450 (0.399-0.503)	0.326 (0.279-0.376)	0.224 (0.183-0.270)	0.34
	1500 m	14-17	Female		9.84	0.0073		554	210	210	134		0.379 (0.340-0.420)	0.379 (0.340-0.420)	0.242 (0.208-0.279)	0.26
	1500 m	18-22	Both		1.12	0.5699		157	49	57	51		0.312 (0.245-0.388)	0.363 (0.291-0.441)	0.325 (0.257-0.402)	0.21
	1500 m	18-22	Male		0.14	0.9303		81	27	28	26		0.333 (0.240-0.441)	0.346 (0.251-0.454)	0.321 (0.229-0.428)	0.14
	1500 m	18-22	Female		1.19	0.5519		76	22	29	25		0.289 (0.200-0.400)	0.382 (0.281-0.494)	0.329 (0.234-0.441)	0.25
	1500 m	≥23	Both		2.53	0.2820		330	128	100	102		0.388 (0.337-0.441)	0.303 (0.256-0.355)	0.309 (0.262-0.361)	0.21
	1500 m	≥23	Male		0.76	0.6824		133	52	44	37		0.391 (0.312-0.476)	0.331 (0.257-0.415)	0.278 (0.209-0.360)	0.19
	1500 m	≥23	Female		3.03	0.2196		197	76	56	65		0.386 (0.321-0.455)	0.284 (0.226-0.351)	0.330 (0.268-0.398)	0.25
	3000 m	All	Both		0.68	0.7118		241	83	79	79		0.344 (0.287-0.406)	0.328 (0.272-0.389)	0.328 (0.272-0.389)	0.16
	3000 m	All	Male		-	-		-	-	-	-		-	-	-
	3000 m	All	Female		0.96	0.6193		153	52	49	52		0.340 (0.270-0.418)	0.320 (0.252-0.398)	0.340 (0.267-0.418)	0.20
	3000 m	14-17	Both		1.05	0.5916		87	33	26	28		0.379 (0.285-0.484)	0.299 (0.213-0.402)	0.322 (0.233-0.426)	0.23
	3000 m	14-17	Male		-	-		-	-	-	-		-	-	-
	3000 m	14-17	Female		-	-		-	-	-	-		-	-	-
	3000 m	18-22	Both		-	-		-	-	-	-		-	-	-
	3000 m	18-22	Male		-	-		-	-	-	-		-	-	-
	3000 m	18-22	Female		-	-		-	-	-	-		-	-	-
	3000 m	≥23	Both		1.25	0.5349		114	38	36	40		0.333 (0.253-0.424)	0.316 (0.238-0.406)	0.351 (0.269-0.442)	0.23
	3000 m	≥23	Male		-	-		-	-	-	-		-	-	-
	3000 m	≥23	Female		0.87	0.6441		86	29	27	30		0.337 (0.246-0.442)	0.314 (0.226-0.418)	0.349 (0.256-0.454)	0.22
	5000 m	All	Both		0.21	0.8995		202	71	67	64		0.351 (0.289-0.420)	0.332 (0.270-0.399)	0.317 (0.256-0.384)	0.13
	5000 m	All	Male		-	-		-	-	-	-		-	-	-
	5000 m	All	Female		0.38	0.8278		115	39	38	38		0.339 (0.259-0.430)	0.330 (0.251-0.421)	0.330 (0.251-0.421)	0.17
	5000 m	14-17	Both		-	-		-	-	-	-		-	-	-
	5000 m	14-17	Male		-	-		-	-	-	-		-	-	-
	5000 m	14-17	Female		-	-		-	-	-	-		-	-	-
	5000 m	18-22	Both		-	-		-	-	-	-		-	-	-
	5000 m	18-22	Male		-	-		-	-	-	-		-	-	-
	5000 m	18-22	Female		-	-		-	-	-	-		-	-	-
	5000 m	≥23	Both		1.13	0.5675		146	48	48	50		0.329 (0.258-0.409)	0.329 (0.258-0.409)	0.342 (0.270-0.423)	0.21
	5000 m	≥23	Male		-	-	-	-	-	-	-	-	-	-	-	-
	5000 m	≥23	Female		2.36	0.3079		90	29	27	34		0.322 (0.325-0.424)	0.300 (0.215-0.401)	0.378 (0.285-0.481)	0.28
	10 000 m	All	Both		0.67	0.7141		1440	516	482	442		0.358 (0.334-0.383)	0.335 (0.311-0.360)	0.307 (0.284-0.331)	0.10
	10 000 m	All	Male		0.70	0.6979		845	293	284	268		0.347 (0.315-0.379)	0.336 (0.305-0.369)	0.317 (0.287-0.349)	0.12
	10 000 m	All	Female		1.43	0.4898		595	223	198	174		0.375 (0.337-0.414)	0.333 (0.296-0.372)	0.292 (0.257-0.330)	0.16
	10 000 m	14-17	Both		-	-		-	-	-	-		-	-	-
	10 000 m	14-17	Male		-	-		-	-	-	-		-	-	-
	10 000 m	14-17	Female		-	-		-	-	-	-		-	-	-
	10 000 m	18-22	Both		0.63	0.7315		137	52	44	41		0.380 (0.303-0.463)	0.321 (0.249-0.403)	0.299 (0.229-0.381)	0.18
	10 000 m	18-22	Male		2.19	0.3340		113	46	33	34		0.407 (0.321-0.499)	0.292 (0.216-0.382)	0.301 (0.224-0.391)	0.26
	10 000 m	18-22	Female		-	-		-	-	-	-		-	-	-
	10 000 m	≥23	Both		0.27	0.8729		1257	445	424	388		0.354 (0.328-0.381)	0.338 (0.312-0.364)	0.309 (0.284-0.335)	0.09
	10 000 m	≥23	Male		2.50	0.2869		702	231	244	227		0.329 (0.295-0.365)	0.348 (0.313-0.384)	0.323 (0.290-0.359)	0.17
	10 000 m	≥23	Female		2.16	0.3385		555	214	180	161		0.386 (0.346-0.427)	0.324 (0.287-0.364)	0.290 (0.254-0.329)	0.18
	21.1k	All	Both		0.33	0.8477		551	199	190	162		0.361 (0.322-0.402)	0.345 (0.306-0.385)	0.294 (0.258-0.333)	0.11
	21.1k	All	Male		0.62	0.7325		167	58	62	47		0.347 (0.279-0.422)	0.371 (0.302-0.447)	0.281 (0.218-0.354)	0.17
	21.1k	All	Female		0.44	0.8006		384	141	128	115		0.367 (0.321-0.416)	0.333 (0.288-0.382)	0.299 (0.256-0.347)	0.13
	21.1k	14-17	Both		-	-		-	-	-	-		-	-	-
	21.1k	14-17	Male		-	-		-	-	-	-		-	-	-
	21.1k	14-17	Female		-	-		-	-	-	-		-	-	-
	21.1k	18-22	Both		-	-		-	-	-	-		-	-	-
	21.1k	18-22	Male		-	-		-	-	-	-		-	-	-
	21.1k	18-22	Female		-	-		-	-	-	-		-	-	-
	21.1k	≥23	Both		0.11	0.9443		518	186	179	153		0.359 (0.319-0.402)	0.346 (0.306-0.388)	0.295 (0.258-0.336)	0.09
	21.1k	≥23	Male		0.85	0.6545		154	53	58	43		0.344 (0.274-0.422)	0.376 (0.304-0.455)	0.279 (0.214-0.355)	0.19
	21.1k	≥23	Female		0.2	0.9047		364	133	121	110		0.365 (0.318-0.416)	0.332 (0.286-0.382)	0.302 (0.258-0.351)	0.11
	42.2k	All	Both		2.77	0.2504		1216	453	397	366		0.373 (0.346-0.400)	0.327 (0.300-0.353)	0.301 (0.276-0.327)	0.15
	42.2k	All	Male		0.77	0.6815		515	175	187	153		0.340 (0.300-0.382)	0.363 (0.323-0.406)	0.297 (0.259-0.338)	0.14
	42.2k	All	Female		8.28	0.0159		701	278	210	213		0.397 (0.361-0.433)	0.300 (0.267-0.334)	0.304 (0.271-0.339)	0.23
	42.2k	14-17	Both		-	-		-	-	-	-		-	-	-
	42.2k	14-17	Male		-	-		-	-	-	-		-	-	-
	42.2k	14-17	Female		-	-		-	-	-	-		-	-	-
	42.2k	18-22	Both		-	-		-	-	-	-		-	-	-
	42.2k	18-22	Male		-	-		-	-	-	-		-	-	-
	42.2k	18-22	Female		-	-		-	-	-	-		-	-	-
	42.2k	≥23	Both		1.75	0.4168		1198	444	390	364		0.371 (0.343-0.398)	0.326 (0.230-0.353)	0.304 (0.278-0.330)	0.14
	42.2k	≥23	Male		1.00	0.6060		509	172	184	153		0.338 (0.298-0.380)	0.361 (0.321-0.404)	0.301 (0.263-0.342)	0.15
	42.2k	≥23	Female		6.84	0.0327		689	272	206	211		0.395 (0.359-0.432)	0.299 (0.266-0.334)	0.306 (0.273-0.342)	0.22
	60 m hurdles	All	Both		4.15	0.1253		156	62	58	36		0.397 (0.324-0.476)	0.372 (0.300-0.450)	0.231 (0.172-0.303)	0.29
	60 m hurdles	All	Male		-	-		-	-	-	-		-	-	-
	60 m hurdles	All	Female		2.42	0.2977		130	52	46	32		0.400 (0.320-0.486)	0.354 (0.277-0.439)	0.246 (0.180-0.327)	0.26
	60 m hurdles	14-17	Both		-	-		-	-	-	-		-	-	-
	60 m hurdles	14-17	Male		-	-		-	-	-	-		-	-	-
	60 m hurdles	14-17	Female		-	-		-	-	-	-		-	-	-
	60 m hurdles	18-22	Both		4.08	0.1298		88	25	40	23		0.284 (0.200-0.386)	0.454 (0.355-0.559)	0.261 (0.181-0.362)	0.33
	60 m hurdles	18-22	Male		-	-		-	-	-	-		-	-	-
	60 m hurdles	18-22	Female		2.82	0.2438		82	25	36	21		0.305 (0.216-0.411)	0.439 (0.337-0.547)	0.256 (0.174-0.360)	0.3
	60 m hurdles	≥23	Both		-	-		-	-	-	-		-	-	-
	60 m hurdles	≥23	Male		-	-		-	-	-	-		-	-	-
	60 m hurdles	≥23	Female		-	-		-	-	-	-		-	-	-
	110 m hurdles	All	Males only		10.21	0.0061		295	128	97	70		0.434 (0.379-0.491)	0.329 (0.278-0.384)	0.237 (0.192-0.289)	0.3
	110 m hurdles	14-17	Boys		4.26	0.1187		172	68	64	40		0.395 (0325-0.470)	0.372 (0.303-0.446)	0.233 (0.176-0.301)	0.28
	110 m hurdles	18-22	Males only		-	-		-	-	-	-		-	-	-
	110 m hurdles	≥23	Males only		4.12	0.1277		77	36	21	20		0.468 (0.360-0.578)	0.273 (0.186-0.381)	0.260 (0.175-0.367)	0.34
	400 m hurdles	All	Both		9.3	0.0096		290	120	104	66		0.414 (0.359-0.471)	0.359 (0.306-0.415)	0.228 (0.183-0.279)	0.3
	400 m hurdles	All	Male		0.52	0.7697		119	45	41	33		0.378 (0.296-0.468)	0.344 (0.265-0.433)	0.277 (0.205-0.364)	0.18
	400 m hurdles	All	Female		11.67	0.0029		171	75	63	33		0.439 (0.366-0.514)	0.368 (0.300-0.443)	0.193 (0.141-0.259)	0.36
	400 m hurdles	14-17	Both		3.77	0.1515		92	41	28	23		0.446 (0.348-0.547)	0.304 (0.219-0.405)	0.250 (0.173-0.347)	0.32
	400 m hurdles	14-17	Male		-	-		-	-	-	-		-	-	-
	400 m hurdles	14-17	Female		2.73	0.2549		75	33	23	19		0.440 (0.333-0.553)	0.307 (0.214-0.418)	0.253 (0.167-0.362)	0.31
	400 m hurdles	18-22	Both		3.01	0.223		70	23	31	16		0.329 (0.230-0.445)	0.443 (0.332-0.559)	0.229 (0.146-0.340)	0.32
	400 m hurdles	18-22	Male		-	-		-	-	-	-		-	-	-
	400 m hurdles	18-22	Female		-	-		-	-	-	-		-	-	-
	400 m hurdles	≥23	Both		6.23	0.0444		128	56	45	27		0.438 (0.355-0.524)	0.352 (0.274-0.438)	0.211 (0.149-0.290)	0.33
	400 m hurdles	≥23	Male		-	-	-	-	-	-	-	-	-	-	-	-
	400 m hurdles	≥23	Female		-	-	-	-	-	-	-	-	-	-	-	-
	Hammer throw	All	Both		23.62	< 0.0001		561	250	179	132		0.446 (0.405-0.487)	0.319 (0.282-0.359)	0.235 (0.202-0.272)	0.32
	Hammer throw	All	Male		11.65	0.0030		185	85	61	39		0.459 (0.389-0.531)	0.330 (0.267-0.400)	0.211 (0.158-0.275)	0.35
	Hammer throw	All	Female		12.9	0.0016		376	165	118	93		0.439 (0.390-0.489)	0.314 (0.269-0.362)	0.247 (0.206-0.293)	0.3
	Hammer throw	14-17	Both		18.51	< 0.0001		366	165	118	83		0.451 (0.401-0.502)	0.322 (0.276-0.372)	0.227 (0.187-0.273)	0.34
	Hammer throw	14-17	Male		-	-		-	-	-	-		-	-	-
	Hammer throw	14-17	Female		9.89	0.0071		279	124	87	68		0.444 (0.387-0.503)	0.312 (0.260-0.368)	0.244 (0.197-0.297)	0.31
	Hammer throw	18-22	Both		-	-		-	-	-	-		-	-	-
	Hammer throw	18-22	Male		-	-		-	-	-	-		-	-	-
	Hammer throw	18-22	Female		-	-		-	-	-	-		-	-	-
	Hammer throw	≥23	Both		6.59	0.0370		171	76	55	40		0.444 (0.372-0.519)	0.322 (0.256-0.395)	0.234 (0.177-0.303)	0.31
	Hammer throw	≥23	Male		-	-		-	-	-	-		-	-	-
	Hammer throw	≥23	Female		3.65	0.1621		80	36	26	18		0.450 (0.346-0.559)	0.325 (0.232-0.434)	0.225 (0.147-0.328)	0.33
	Javelin throw	All	Both		29.08	< 0.0001		626	277	210	139		0.442 (0.404-0.482)	0.335 (0.300-0.373)	0.220 (0.191-0.256)	0.33
	Javelin throw	All	Male		5.02	0.0812		277	114	92	71		0.412 (0.355-0.470)	0.332 (0.279-0.390)	0.256 (0.208-0.311)	0.26
	Javelin throw	All	Female		27.76	< 0.0001		349	163	118	68		0.467 (0.415-0.519)	0.338 (0.290-0.389)	0.195 (0.157-0.240)	0.38
	Javelin throw	14-17	Both		19.80	< 0.0001		389	174	129	86		0.447 (0.399-0.497)	0.332 (0.287-0.379)	0.221 (0.183-0.265)	0.34
	Javelin throw	14-17	Male		2.48	0.2893		138	55	49	34		0.399 (0.321-0.482)	0.355 (0.280-0.438)	0.246 (0.182-0.325)	0.26
	Javelin throw	14-17	Female		19.44	< 0.0001		251	119	80	52		0.474 (0.413-0.536)	0.319 (0.264-0.378)	0.207 (0.161-0.262)	0.37
	Javelin throw	18-22	Both		-	-		-	-	-	-		-	-	-
	Javelin throw	18-22	Male		-	-		-	-	-	-		-	-	-
	Javelin throw	18-22	Female		-	-		-	-	-	-		-	-	-
	Javelin throw	≥23	Both		9.95	0.0069		205	91	70	44		0.444 (0.378-0.512)	0.341 (0.280-0.409)	0.215 (0.164-0.276)	0.33
	Javelin throw	≥23	Male		3.29	0.1931		120	52	38	30		0.433 (0.348-0.523)	0.317 (0.240-0.404)	0.250 (0.181-0.334)	0.29
	Javelin throw	≥23	Female		8.99	0.0112		85	39	32	14		0.459 (0.357-0.564)	0.376 (0.281-0.483)	0.165 (0.101-0.258)	0.4
	Discus throw	All	Both		44.30	< 0.0001		1378	574	489	315		0.417 (0.391-0.443)	0.355 (0.330-0.380)	0.229 (0.207-0.252)	0.3
	Discus throw	All	Male		28.54	< 0.0001		664	271	252	141		0.408 (0.371-0.446)	0.380 (0.343-0.417)	0.212 (0.183-0.245)	0.32
	Discus throw	All	Female		19.66	< 0.0001		714	303	237	174		0.424 (0.389-0.461)	0.332 (0.298-0.367)	0.244 (0.214-0.277)	0.29
	Discus throw	14-17	Both		47.75	< 0.0001		901	391	323	187		0.434 (0.402-0.467)	0.358 (0.328-0.390)	0.208 (0.182-0.235)	0.34
	Discus throw	14-17	Male		39.23	< 0.0001		429	188	167	74		0.438 (0.392-0.486)	0.389 (0.344-0.436)	0.172 (0.140-0.211)	0.39
	Discus throw	14-17	Female		15.63	0.0004		472	203	156	113		0.430 (0.386-0.475)	0.331 (0.290-0.374)	0.239 (0.203-0.280)	0.3
	Discus throw	18-22	Both		0.27	0.8714		107	38	35	34		0.355 (0.271-0.449)	0.327 (0.256-0.421)	0.318 (0.237-0.411)	0.16
	Discus throw	18-22	Male		-	-		-	-	-	-		-	-	-
	Discus throw	18-22	Female		-	-		-	-	-	-		-	-	-
	Discus throw	≥23	Both		4.48	0.1067		370	145	131	94		0.392 (0.344-0.443)	0.354 (0.307-0.404)	0.254 (0.212-0.301)	0.23
	Discus throw	≥23	Male		0.14	0.9320		196	70	69	57		0.357 (0.293-0.426)	0.352 (0.389-0.421)	0.391 (0.232-0.358)	0.12
	Discus throw	≥23	Female		7.86	0.0196		174	75	62	37		0.431 (0.360-0.505)	0.356 (0.289-0.430)	0.212 (0.158-0.279)	0.33
	Shot put	All	Both		2.47	0.2912		216	87	69	60		0.403 (0.340-0.469)	0.319 (0.261-0.384)	0.278 (0.222-0.341)	0.23
	Shot put	All	Male		2.61	0.2715		132	55	39	38		0.417 (0.336-0.502)	0.395 (0.224-0.378)	0.288 (0.218-0.370)	0.27
	Shot put	All	Female		-	-		-	-	-	-		-	-	-
	Shot put	14-17	Both		-	-		-	-	-	-		-	-	-
	Shot put	14-17	Male		-	-		-	-	-	-		-	-	-
	Shot put	14-17	Female		-	-		-	-	-	-		-	-	-
	Shot put	18-22	Both		-	-		-	-	-	-		-	-	-
	Shot put	18-22	Male		-	-		-	-	-	-		-	-	-
	Shot put	18-22	Female		-	-		-	-	-	-		-	-	-
	Shot put	≥23	Both		2.02	0.3651		89	38	26	25		0.427 (0.329-0.531)	0.292 (0.208-0.394)	0.281 (0.198-0.381)	0.27
	Shot put	≥23	Male		-	-		-	-	-	-		-	-	-
	Shot put	≥23	Female		-	-		-	-	-	-		-	-	-
	Long Jump	All	Both		11.14	0.0038		310	136	96	78		0.439 (0.385-0.494)	0.310 (0.261-0.363)	0.252 (0.207-0.303)	0.31
	Long Jump	All	Male		8.03	0.0180		135	63	38	34		0.467 (0.385-0.551)	0.281 (0.212-0.363)	0.252 (0.186-0.331)	0.35
	Long Jump	All	Female		4.01	0.1344		175	73	58	44		0.417 (0.347-0.491)	0.331 (0.266-0.404)	0.251 (0.193-0.321)	0.28
	Long Jump	14-17	Both		12.31	0.0021		195	91	60	44		0.467 (0.398-0.537)	0.308 (0.247-0.376)	0.226 (0.173-0.289)	0.35
	Long Jump	14-17	Male		-	-		-	-	-	-		-	-	-
	Long Jump	14-17	Female		3.23	0.1993		118	50	37	31		0.427 (0.341-0.518)	0..316 (0.239-0.405)	0.256 (0.186-0.342)	0.29
	Long Jump	18-22	Both		-	-		-	-	-	-		-	-	-
	Long Jump	18-22	Male		-	-		-	-	-	-		-	-	-
	Long Jump	18-22	Female		-	-		-	-	-	-		-	-	-
	Long Jump	≥23	Both		0.62	0.7332		81	32	27	22		0.395 (0.296-0.504)	0.333 (0.240-0.441)	0.272 (0.187-0.377)	0.21
	Long Jump	≥23	Male		-	-		-	-	-	-		-	-	-
	Long Jump	≥23	Female		-	-		-	-	-	-		-	-	-
	Triple Jump	All	Both		4.85	0.0084		277	114	89	74		0.412 (0.355-0.470)	0.321 (0.269-0.378)	0.267 (0.218-0.322)	0.26
	Triple Jump	All	Male		2.32	0.3140		133	55	40	38		0.414 (0.333-0.499)	0.301 (0.229-0.383)	0.286 (0.216-0.368)	0.26
	Triple Jump	All	Female		2.80	0.2463		144	59	49	36		0.410 (0.333-0.491)	0.340 (0.268-0.421)	0.250 (0.186-0.327)	0.26
	Triple Jump	14-17	Both		3.32	0.1900		192	78	65	49		0.406 (0.339-0.477)	`0.339 (0.275-0.408)	0.255 (0.198-0.321)	0.26
	Triple Jump	14-17	Male		-	-		-	-	-	-		-	-	-
	Triple Jump	14-17	Female		1.05	0.5905		104	41	35	28		0.394 (0.306-0.490)	0.337 (0.253-0.432)	0.269 (0.193-0.362)	0.22
	Triple Jump	18-22	Both		-	-		-	-	-	-		-	-	-
	Triple Jump	18-22	Male		-	-		-	-	-	-		-	-	-
	Triple Jump	18-22	Female		-	-		-	-	-	-		-	-	-
	Triple Jump	≥23	Both		-	-		-	-	-	-		-	-	-	-
	Triple Jump	≥23	Male		-	-		-	-	-	-		-	-	-
	Triple Jump	≥23	Female		-	-		-	-	-	-		-	-	-
	Pole Vault	All	Both		17.96	0.0001		632	269	207	156		0.426 (0.388-0.465)	0.328 (0.292-0.365)	0.247 (0.215-0.282)	0.29
	Pole Vault	All	Male		3.00	0.2225		251	85	99	67		0.339 (0.394-0.270)	0.394 (0.336-0.456)	0.267 (0.216-0.325)	0.23
	Pole Vault	All	Female		29.27	< 0.0001		381	184	108	89		0.483 (0.433-0.533)	0.284 (0.241-0.331)	0.234 (0.104-0.278)	0.37
	Pole Vault	14-17	Both		17.05	0.0002		431	193	136	102		0.448 (0.402-0.495)	0.316 (0.273-0.361)	0.237 (0.199-0.279)	0.32
	Pole Vault	14-17	Male		2.82	0.2440		155	55	62	38		0.355 (0.284-0.433)	0.400 (0.326-0.479)	0.245 (0.184-0.319)	0.26
	Pole Vault	14-17	Female		26.83	< 0.0001		276	138	74	64		0.500 (0.441-0.559)	0.268 (0.219-0.324)	0.232 (0.186-0.285)	0.39
	Pole Vault	18-22	Both		-	-		-	-	-	-		-	-	-
	Pole Vault	18-22	Male		-	-		-	-	-	-		-	-	-
	Pole Vault	18-22	Female		-	-		-	-	-	-		-	-	-
	Pole Vault	≥23	Both		1.64	0.4466		181	69	65	47		0.381 (0.314-0.454)	0.359 (0.293-0.431)	0.260 (0.201-0.328)	0.22
	Pole Vault	≥23	Male		-	-		-	-	-	-		-	-	-
	Pole Vault	≥23	Female		4.43	0.1092		91	41	30	20		0.451 (0.352-0.553)	0.330 (0.242-0.431)	0.220 (0.147-0.315)	0.33
	High Jump	All	Both		48.34	< 0.0001		790	362	258	170		0.458 (0.424-0.493)	0.327 (0.295-0.360)	0.215 (0.188-0.245)	0.35
	High Jump	All	Male		30.89	< 0.0001		314	155	96	63		0.494 (0.439-0.549)	0.306 (0.257-0.358)	0.201 (0.160-0.248)	0.40
	High Jump	All	Female		20.07	< 0.0001		349	163	118	68		0.435 (0.391-0.480)	0.340 (0.299-0.384)	0.225 (0.190-0.264)	0.35
	High Jump	14-17	Both		33.74	< 0.0001		598	268	203	127		0.448 (0.409-0.488)	0.339 (0.303-0.378)	0.212 (0.181-0.247)	0.34
	High Jump	14-17	Male		16.59	0.0003		209	100	65	44		0.478 (0.412-0.546)	0.311 (0.252-0.377)	0.211 (0.161-0.271)	0.38
	High Jump	14-17	Female		18.58	< 0.0001		389	168	138	83		0.432 (0.384-0.482)	0.355 (0.309-0.404)	0.213 (0.176-0.257)	0.33
	High Jump	18-22	Both		-	-		-	-	-	-		-	-	-
	High Jump	18-22	Male		-	-		-	-	-	-		-	-	-
	High Jump	18-22	Female		-	-		-	-	-	-		-	-	-
	High Jump	≥23	Both		14.66	0.0007		157	78	41	38		0.497 (0.420-0.574)	0.261 (0.199-0.335)	0.242 (0.182-0.315)	0.39
	High Jump	≥23	Male		8.11	0.0173		79	40	22	17		0.506 (0.398-0.614)	0.278 (0.192-0.386)	0.216 (0.139-0.318)	0.40
	High Jump	≥23	Female		6.16	0.0460		78	38	19	21		0.487 (0.379-0.596)	0.244 (0.162-0.349)	0.269 (0.183-0.377)	0.37

## Sheet: Alpine skiing
					Chi-squared statistics			Count (Number of individuals per tertile)					Relative distribution (95% CI)			Effect Size
	Sport	Age	Gender		LR - X2	P (LR)		N	T1	T2	T3		T1	T2	T3	V
	Alpine	All	Both		3.05	0.2178		502	193	158	151		0.384 (0.343-0.428)	0.315 (0.276-0.357)	0.301 (0.262-0.342)	0.2
	Alpine	All	Male		2.00	0.3667		258	99	80	79		0.381 (0.327-0.444)	0.310 (0.257-0.369)	0.306 (0.253-0.365)	0.21
	Alpine	All	Female		1.42	0.4905		244	94	78	72		0.385 (0.326-0.448)	0.320 (0.264-0.381)	0.295 (0.242-0.355)	0.20
	Alpine	16-20	Both		1.30	0.5209		399	147	131	121		0.368 (0.322-0.417)	0.328 (0.284-0.376)	0.303 (0.260-0.350)	0.17
	Alpine	16-20	Male		0.07	0.9655		188	65	65	58		0.346 (0.281-0.416)	0.346 (0.281-0.416)	0.309 (0.247-0.378)	0.10
	Alpine	16-20	Female		2.09	0.3513		211	82	66	63		0.389 (0.325-0.456)	0.313 (0.254-0.378)	0.299 (0.241-0.363)	0.22
	Alpine	21-39	Both		4.12	0.1273		103	46	27	30		0.447 (0.352-0.542)	0.262 (0.187-0.355)	0.292 (0.213-0.385)	0.32
	Alpine	21-39	Male		6.64	0.0361		70	34	15	21		0.486 (0.372-0.600)	0.214 (0.134-0.324)	0.300 (0.205-0.415)	0.39
	Alpine	21-39	Female		-	-		-	-	-	-		-	-	-	-

## Sheet: Orienteering
					Chi-squared statistics			Count (Number of individuals per tertile)					Relative distribution (95% CI)			Effect Size
	Sport	Age	Gender		LR - X2	P (LR)		N	T1	T2	T3		T1	T2	T3	V
	Orienteering	All	Both		39.24	< 0.0001		41164	15037	14050	12077		0.365 (0.361-0.370)	0.341 (0.337-0.345)	0.293 (0-289-0.298)	0.12
	Orienteering	All	Men		15.79	0.0004		24239	8806	8226	7207		0.363 (0.357-0.369)	0.339 (0.333-0.345)	0.297 (0.292-0.303)	0.11
	Orienteering	All	Female		27.97	< 0.0001		16925	6231	5824	4870		0.368 (0.361-0.376)	0.344 (0.337-0.351)	0.288 (0.281-0.295)	0.14
	Orienteering	≤5	Both		36.57	< 0.0001		473	206	175	92		0.436 (0.392-0.481)	0.370 (0.328-0.414)	0.195 (0.161-0.233)	0.37
	Orienteering	≤5	Boys		21.76	< 0.0001		266	114	102	50		0.429 (0.371-0.489)	0.384 (0.327-0.443)	0.188 (0.146-0.239)	0.38
	Orienteering	≤5	Girls		15.31	0.0005		207	92	73	42		0.444 (0.378-0.513)	0.353 (0.291-0.420)	0.203 (0.154-0.263)	0.37
	Orienteering	≤6	Both		39.81	< 0.0001		996	401	372	223		0.403 (0.373-0.433)	0.373 (0.344-0.404)	0.224 (0.199-0.251)	0.32
	Orienteering	≤6	Boys		25.06	< 0.0001		550	220	211	119		0.400 (0.360-0.442)	0.384 (0.344-0.425)	0.216 (0.184-0.253)	0.33
	Orienteering	≤6	Girls		15.42	0.0004		446	181	161	104		0.406 (0.361-0.452)	0.361 (0.318-0.407)	0.233 (0.196-0.275)	0.30
	Orienteering	7-8	Both		19.93	< 0.0001		1193	´739	643	550		0.383 (0.361-0.404)	0.333 (0.312-0.354)	0.285 (0.265-0.305)	0.25
	Orienteering	7-8	Boys		9.96	0.0069		966	368	310	288		0.381 (0.351-0.412)	0.321 (0.292-0.351)	0.298 (0.270-0.328)	0.23
	Orienteering	7-8	Girls		12.03	0.0024		966	371	333	262		0.384 (0.354-0.415)	0.345 (0.315-0.375)	0.271 (0.244-0.300)	0.24
	Orienteering	≤8	Both		46.15	< 0.0001		2928	1140	1015	773		0.389 (0.372-0.407)	0.347 (0.330-0.346)	0.264 (0.249-0.283)	0.25
	Orienteering	≤8	Boys		21.42	< 0.0001		1516	588	521	407		0.388 (0.364-0.413)	0.344 (0.320-0.368)	0.268 (0.247-0.291)	0.24
	Orienteering	≤8	Girls		25.06	< 0.0001		1412	552	494	366		0.391 (0.366-0.417)	0.350 (0.325-0.375)	0.259 (0.237-0.283)	0.26
	Orienteering	9-10	Both		2.99	0.2238		2766	958	993	815		0.344 (0.329-0.365)	0.359 (0.341-0.377)	0.295 (0.278-0.312)	0.13
	Orienteering	9-10	Boys		3.48	0.1757		1441	481	540	420		0.334 (0.310-0.359)	0.375 (0.350-0.400)	0.291 (0.269-0.315)	0.16
	Orienteering	9-10	Girls		3.06	0.2161		1325	477	453	395		0.360 (0.335-0.486)	0.342 (0.317-0.368)	0.298 (0.274-0.323)	0.16
	Orienteering	≤10	Both		34.84	< 0.0001		5694	2098	2008	1588		0.368 (0.356-0.381)	0.353 (0.340-0.365)	0.279 (0.267-0.290)	0.20
	Orienteering	≤10	Boys		14.46	0.0007		2957	1069	1061	827		0.362 (0.344-0.379)	0.359 (0.342-0.376)	0.280 (0.264-0.296)	0.19
	Orienteering	≤10	Girls		21.85	< 0.0001		2737	1029	947	761		0.376 (0.358-0.394)	0.346 (0.328-0.364)	0.278 (0.262-0.295)	0.21
	Orienteering	11-15	Both		32.99	< 0.0001		6043	2231	2120	1692		0.369 (0.357-0.381)	0.351 (0.339-0.363)	0.280 (0.269-0.291)	0.19
	Orienteering	11-15	Boys		17.91	0.0001		3243	1203	1127	913		0.371 (0.354-0.388)	0.348 (0.331-0.364)	0.282 (0.266-0.297)	0.19
	Orienteering	11-15	Girls		15.41	0.0068		2800	1028	993	779		0.367 (0.349-0.385)	0.355 (0.337-0.373)	0.278 (0.262-0.295)	0.19
	Orienteering	16-20	Both		2.26	0.3229		3537	1266	1222	1049		0.358 (0.342-0.374)	0.345 (0.330-0.361)	0.297 (0.282-0.312)	0.11
	Orienteering	16-20	Males		3.06	0.2162		1882	672	629	581		0.356 (0.336-0.377)	0.343 (0.323-0.364)	0.300 (0.281-0.320)	0.14
	Orienteering	16-20	Females		2.68	0.2613		1655	594	593	468		0.359 (0.336-0.382)	0.358 (0.336-0.382)	0.283 (0.262-0.305)	0.14
	Orienteering	21-39	Both		23.81	< 0.0001		7510	2874	2565	2071		0.383 (0.372-0.394)	0.341 (0.331-0.352)	0.276 (0.266-0.286)	0.17
	Orienteering	21-39	Males		10.74	0.0046		4273	1628	1451	1194		0.381 (0.367-0.396)	0.340 (0.326-0.354)	0.279 (0.267-0.293)	0.16
	Orienteering	21-39	Females		11.62	0.0030		3240	1246	1114	880		0.385 (0.368-0.401)	0.344 (0.328-0.360)	0.272 (0.257-0.287)	0.17
	Orienteering	≥40	Both		1.28	0.5281		18377	6568	6135	5674		0.357 (0.351-0.364)	0.334 (0.327-0.341)	0.309 (0.302-0.315)	0.06
	Orienteering	≥40	Males		1.80	0.4065		11884	4234	3958	3692		0.356 (0.348-0.365)	0.333 (0.325-0.342)	0.311 (0.304-0.319)	0.08
	Orienteering	≥40	Females		0.39	0.8222		6493	2334	2177	1982		0.359 (0.348-0.371)	0.335 (0.324-0.347)	0.305 (0.294-0.317)	0.06
	Orienteering	40-59	Both		12.09	0.0024		12298	4522	4115	3661		0.368 (0.359-0.376)	0.335 (0.326-0.343)	0.298 (0.290-0.306)	0.13
	Orienteering	40-59	Males		5.12	0.0773		7461	2729	2491	2241		0.366 (0.355-0.377)	0.334 (0.323-0.345)	0.300 (0.290-0.311)	0.11
	Orienteering	40-59	Females		7.69	0.0213		4837	1793	1624	1420		0.371 (0.357-0.384)	0.336 (0.323-0.349)	0.294 (0.281-0.307)	0.14
	Orienteering	≥60	Both		16.84	0.0009		6079	2046	2020	2013		0.337 (0.325-0.349)	0.333 (0.321-0.344)	0.331 (0.319-0.343)	0.16
	Orienteering	≥60	Males		7.07	0.0291		4423	1505	1467	1451		0.340 (0.326-0.354)	0.332 (0.318-0.346)	0.328 (0.314-0.342)	0.14
	Orienteering	≥60	Females		8.01	0.0183		1656	541	553	562		0.327 (0.305-0.350)	0.334 (0.312-0.357)	0.339 (0.317-0.363)	0.19

## Sheet: E-Sport
					Chi-squared statistics			Count (Number of individuals per tertile)				Relative distribution (95% CI)			Effect Size
	Sport	Age	Gender		LR - X2	P (LR)		N	T1	T2	T3	T1	T2	T3	V
	E-Sport	All	Both		12.21	0.0022		47030	16214	16230	14586	0.345 (0.340-0.349)	0.345 (0.341-0.349)	0.310 (0.306-0.314)	0.09
	E-Sport	All	Male		11.39	0.0034		45871	15793	15848	14230	0.344 (0.340-0.349)	0.345 (0.341-0.349)	0.310 (0.306-0.340)	0.09	Reversed RAE
	E-sport	All	Female		1.97	0.3734		1159	421	382	356	0.363 (0.336-0.391)	0.330 (0.303-0.357)	0.307 (0.281-0.334)	0.14
	E-Sport	≤15	Both		39.39	< 0.0001		2733	1064	952	717	0.389 (0.371-0.408)	0.348 (0.331-0.366)	0.262 (0.246-0.279)	0.25
	E-Sport	≤15	Boys		38.35	< 0.0001		2659	1039	922	698	0.391 (0.372-0.409)	0.347 (0.329-0.365)	0.263 (0.246-0.280)	0.25
	E-Sport	≤15	Girls		1.27	0.5312		74	25	30	19	0.338 (0.240-0.451)	0.405 (0.301-0.519)	0.257 (0.171-0.367)	0.26
	E-Sport	16-20	Both		5.36	0.0686		18384	6362	6478	5544	0.346 (0.339-0.353)	0.352 (0.345-0.359)	0.302 (0.295-0.308)	0.09
	E-Sport	16-20	Male		5.33	0.0698		18024	6225	6377	5422	0.345 (0.338-0.352)	0.354 (0.347-0.361)	0.301 (0.294-0.308)	0.09
	E-Sport	16-20	Female		8.66	0.0132		457	172	143	142	0.376 (0.333-0.422)	0.313 (0.272-0.357)	0.311 (0.270-0.355)	0.26
	E-Sport	21-39	Both		72.92	< 0.0001		25389	8600	8643	8146	0.339 (0.333-0.345)	0.340 (0.334-0.346)	0.321 (0.315-0.327)	0.16	Reversed RAE
	E-Sport	21-39	Male		91.06	< 0.0001		24795	8385	8432	7978	0.338 (0.332-0.344)	0.340 (0.334-0.346)	0.322 (0.316-0.328)	0.17	Reversed RAE
	E-Sport	21-39	Female		0.80	0.6675		594	215	211	168	0.362 (0.321-0.401)	0.355 (0.312-0.394)	0.283 (0.248-0.320)	0.14
	E-Sport	≥40	Both		3.22	0.2000		510	182	154	174	0.339 (0.299-0.381)	0.303 (0.265-0.344)	0.339 (0.299-0.381)	0.20
	E-Sport	≥40	Male		2.36	0.3067		382	140	115	127	0.366 (0.320-0.416)	0.301 (0.257-0.349)	0.332 (0.287-0.381)	0.23
	E-Sport	≥40	Female		1.34	0.5112		126	42	39	45	0.333 (0.257-0.419)	0.310 (0.235-0.395)	0.357 (0.279-0.444)	0.20

## Sheet: Chess
					Chi-squared statistics			Count (Number of individuals per tertile)					Relative distribution (95% CI)			Effect Size
	Sport	Age	Gender		LR - X2	P (LR)		N	T1	T2	T3		T1	T2	T3	V
	Chess	All	Both		10.34	0.0057		4900	1770	1586	1544		0.361 (0.348-0.375)	0.324 (0.311-0.337)	0.315 (0.302-0.328)	0.15
	Chess	All	Male		10.79	0.0045		4562	1649	1471	1442		0.361 (0.348-0.376)	0.322 (0.309-0.336)	0.316 (0.303-0.330)	0.16
	Chess	All	Female		0.29	0.8655		327	119	109	99		0.364 (0.314-0.418)	0.333 (0.284-0.386)	0.303 (0.256-0.355)	0.12
	Chess	≤10	Both		7.78	0.0204		396	145	107	144		0.396 (0.347-0.447)	0.292 (0.248-0.341)	0.311 (0.266-0.361)	0.26
	Chess	≤10	Boys		6.56	0.0377		284	114	83	87		0.401 (0.346-0.459)	0.292 (0.242-0.348)	0.306 (0.256-0.362)	0.28
	Chess	≤10	Girls		1.42	0.4906		82	31	24	27		0.378 (0.281-0.486)	0.293 (0.305-0.399)	0.329 (0.237-0.436)	0.13
	Chess	11-15	Both		1.78	0.4116		642	234	214	194		0.364 (0.328-0.402)	0.333 (0.298-0.371)	0.302 (0.268-0.339)	0.16
	Chess	11-15	Male		3.18	0.2037		525	198	176	151		0.377 (0.337-0.419)	0.335 (0.296-0.377)	0.288 (0.251-0.328)	0.20
	Chess	11-15	Female		1.85	0.3956		117	36	38	43		0.308 (0.231-0.396)	0.325 (0.246-0.414)	0.368 (0.286-0.458)	0.25
	Chess	16-20	Both		0.38	0.8275		331	122	115	94		0.369 (0.318-0.422)	0.347 (0.298-0.400)	0.284 (0.238-0.335)	0.13
	Chess	16-20	Male		0.23	0.8930		299	109	105	85		0.365 (0.312-0.421)	0.351 (0.299-0.407)	0.284 (0.236-0.338)	0.12
	Chess	16-20	Female		-	-		-	-	-	-		-	-	-
	Chess	21-39	Both		1	0.6054		925	327	308	290		0.354 (0.323-0.385)	0.333 (0.303-0.364)	0.314 (0.284-0.344)	0.13
	Chess	21-39	Male		2.1	0.3498		872	303	289	280		0.347 (0.317-0.380)	0.331 (0.301-0.363)	0.321 (0.291-0.353)	0.16
	Chess	21-39	Female		-	-		-	-	-	-		-	-	-
	Chess	≥40	Both		4.27	0.1180		2636	942	842	852		0.357 (0.339-0.376)	0.319 (0.302-0.337)	0.323 (0.306-0.341)	0.14
	Chess	≥40	Male		5.45	0.0657		2582	925	818	839		0.358 (0.340-0.377)	0.317 (0.300-0.335)	0.325 (0.307-0.343)	0.15
	Chess	≥40	Female		-	-		-	-	-	-		-	-	-
	Chess	≥60	Both		0.65	0.7241		1183	442	386	355		0.363 (0.336-0.391)	0.332 (0.301-0.359)	0.301 (0.279-0.332)	0.11
