# Supplementary material for: Darwinian Selection Discriminates Young Athletes: the Relative Age Effect in Relation to Sporting Performance
Source: Sports Med Open. 2021 Mar 1;7:16. doi: 10.1186/s40798-021-00300-2 (PMC7921243; doi:10.1186/s40798-021-00300-2)
Supplement: Supplementary file 3 — Additional file 3. The Supplement file 3 can be accessed via the DOI: https://doi.org/10.6084/m9.figshare.12191898. [file 40798_2021_300_MOESM3_ESM.xlsx]

## Sheet: All & by sport type
	Sport	Tertile	Age Group	Estimated Probability	Hypothized Prob	Ratio (Est/Hypo)
	All	T1	≤6	0.40675	0.336	1.21055		Ratio of estimated/hypothesized (actual) population
	All	T2	≤6	0.3631	0.354	1.02569
	All	T3	≤6	0.23016	0.31	0.742448
	All	T1	7-8	0.38468	0.33417	1.15116
	All	T2	7-8	0.34201	0.35618	0.960227
	All	T3	7-8	0.27331	0.30965	0.882627
	All	T1	9-10	0.35658	0.33717	1.05758
	All	T2	9-10	0.35551	0.35318	1.00659
	All	T3	9-10	0.28791	0.30965	0.929778
	All	T1	11-15	0.37337	0.339	1.1014
	All	T2	11-15	0.34984	0.35183	0.994333
	All	T3	11-15	0.27679	0.30917	0.895271
	All	T1	16-20	0.35998	0.346	1.04041
	All	T2	16-20	0.35274	0.3534	0.998146
	All	T3	16-20	0.28727	0.3006	0.955668
	All	T1	21-39	0.36758	0.35956	1.02231
	All	T2	21-39	0.33883	0.34195	0.990889
	All	T3	21-39	0.29358	0.29849	0.98356
	All	T1	≥40	0.35683	0.35379	1.00859
	All	T2	≥40	0.33494	0.33714	0.993462
	All	T3	≥40	0.30823	0.30907	0.997296
	All	T1	All	0.36407	0.35114	1.03683
	All	T2	All	0.34258	0.34533	0.992027
	All	T3	All	0.29335	0.30353	0.966459
	Physical	T1	≤10	0.38232	0.33647	1.13629
	Physical	T2	≤10	0.34859	0.35387	0.985064
	Physical	T3	≤10	0.26909	0.30966	0.868984
	Physical	T1	11-15	0.36844	0.339	1.08684
	Physical	T2	11-15	0.35295	0.35183	1.0032
	Physical	T3	11-15	0.27861	0.30917	0.901149
	Physical	T1	16-20	0.37136	0.346	1.07328
	Physical	T2	16-20	0.35302	0.3534	0.99893
	Physical	T3	16-20	0.27562	0.3006	0.916909
	Physical	T1	21-39	0.38629	0.35956	1.07434
	Physical	T2	21-39	0.33796	0.34195	0.988326
	Physical	T3	21-39	0.27575	0.29849	0.923819
	Physical	T1	≥40	0.35672	0.35379	1.00829
	Physical	T2	≥40	0.33568	0.33714	0.995681
	Physical	T3	≥40	0.30759	0.30907	0.995216
	Physical	T1	All	0.36886	0.33457	1.10247
	Physical	T2	All	0.34245	0.32905	1.04073
	Physical	T3	All	0.2887	0.33638	0.858238
	Skill	T1	≤10	0.42453	0.33647	1.26172
	Skill	T2	≤10	0.2783	0.35387	0.786451
	Skill	T3	≤10	0.29717	0.30966	0.959659
	Skill	T1	11-15	0.38336	0.339	1.13085
	Skill	T2	11-15	0.3433	0.35183	0.975757
	Skill	T3	11-15	0.27334	0.30917	0.884118
	Skill	T1	16-20	0.3462	0.346	1.00058
	Skill	T2	16-20	0.35241	0.3534	0.997196
	Skill	T3	16-20	0.30139	0.3006	1.00263
	Skill	T1	21-39	0.33918	0.35956	0.94331
	Skill	T2	21-39	0.34017	0.34195	0.99478
	Skill	T3	21-39	0.32066	0.29849	1.07427
	Skill	T1	≥40	0.35942	0.35379	1.01592
	Skill	T2	≥40	0.31653	0.33714	0.938871
	Skill	T3	≥40	0.32405	0.30907	1.04845
	Skill	T1	All	0.34631	0.35114	0.986265
	Skill	T2	All	0.34308	0.34533	0.993463
	Skill	T3	All	0.31061	0.30353	1.02333

## Sheet: Sport Type By Sex
	Sport	Tertile	Age Group	Sex	Estimated Probability	Hypothized Prob	Ratio (Est/Hypo)
	All	T1	≤10	Male	0.38367	0.33647	0.876975
	All	T2	≤10	Male	0.34816	0.35387	1.01641
	All	T3	≤10	Male	0.26817	0.30966	1.15471
	All	T1	≤10	Female	0.38199	0.33647	0.880832
	All	T2	≤10	Female	0.34719	0.35387	1.01924
	All	T3	≤10	Female	0.27082	0.30966	1.14342
	All	T1	11-15	Male	0.36856	0.339	0.919799
	All	T2	11-15	Male	0.35318	0.35183	0.996187
	All	T3	11-15	Male	0.27826	0.30917	1.11106
	All	T1	11-15	Female	0.37135	0.339	0.912894
	All	T2	11-15	Female	0.35075	0.35183	1.00307
	All	T3	11-15	Female	0.2779	0.30917	1.11252
	All	T1	16-20	Male	0.35547	0.34414	0.968143
	All	T2	16-20	Male	0.35402	0.3515	0.992897
	All	T3	16-20	Male	0.29052	0.30436	1.04763
	All	T1	16-20	Female	0.37253	0.34414	0.923789
	All	T2	16-20	Female	0.34896	0.3515	1.00729
	All	T3	16-20	Female	0.27851	0.30436	1.09281
	All	T1	21-39	Male	0.35991	0.35956	0.999015
	All	T2	21-39	Male	0.34023	0.34195	1.00506
	All	T3	21-39	Male	0.29986	0.29849	0.995439
	All	T1	21-39	Female	0.38994	0.35956	0.922095
	All	T2	21-39	Female	0.33486	0.34195	1.02116
	All	T3	21-39	Female	0.2752	0.29849	1.08463
	All	T1	≥40	Male	0.35558	0.35379	0.99498
	All	T2	≥40	Male	0.33504	0.33714	1.00626
	All	T3	≥40	Male	0.30938	0.30907	0.998996
	All	T1	≥40	Female	0.35995	0.35379	0.982889
	All	T2	≥40	Female	0.33444	0.33714	1.00808
	All	T3	≥40	Female	0.30561	0.30907	1.01131
	All	T1	All	Male	0.35993	0.35114	1.02506
	All	T2	All	Male	0.34307	0.34533	0.993443
	All	T3	All	Male	0.297	0.30353	0.978469
	All	T1	All	Female	0.3728	0.35114	1.0617
	All	T2	All	Female	0.34146	0.34533	0.988784
	All	T3	All	Female	0.28574	0.30353	0.941386
	Physical	T1	≤10	Male	0.38327	0.33647	1.13911
	Physical	T2	≤10	Male	0.34957	0.35387	0.987854
	Physical	T3	≤10	Male	0.26716	0.30966	0.862731
	Physical	T1	≤10	Female	0.38128	0.33647	1.13319
	Physical	T2	≤10	Female	0.3476	0.35387	0.982287
	Physical	T3	≤10	Female	0.27111	0.30966	0.875518
	Physical	T1	11-15	Male	0.36478	0.339	1.07604
	Physical	T2	11-15	Male	0.35506	0.35183	1.00917
	Physical	T3	11-15	Male	0.28017	0.30917	0.906192
	Physical	T1	11-15	Female	0.37219	0.339	1.09792
	Physical	T2	11-15	Female	0.35082	0.35183	0.997127
	Physical	T3	11-15	Female	0.27699	0.30917	0.895902
	Physical	T1	16-20	Male	0.37062	0.346	1.07115
	Physical	T2	16-20	Male	0.35438	0.3534	1.00277
	Physical	T3	16-20	Male	0.275	0.3006	0.914844
	Physical	T1	16-20	Female	0.37223	0.346	1.07581
	Physical	T2	16-20	Female	0.3512	0.3534	0.993783
	Physical	T3	16-20	Female	0.27657	0.3006	0.920052
	Physical	T1	21-39	Male	0.38329	0.35956	1.06601
	Physical	T2	21-39	Male	0.34066	0.34195	0.996223
	Physical	T3	21-39	Male	0.27605	0.29849	0.924814
	Physical	T1	21-39	Female	0.39076	0.35956	1.08678
	Physical	T2	21-39	Female	0.33417	0.34195	0.977247
	Physical	T3	21-39	Female	0.27507	0.29849	0.921534
	Physical	T1	≥40	Male	0.35527	0.35379	1.00419
	Physical	T2	≥40	Male	0.3362	0.33714	0.997225
	Physical	T3	≥40	Male	0.30852	0.30907	0.998234
	Physical	T1	≥40	Female	0.36006	0.35956	1.0014
	Physical	T2	≥40	Female	0.33442	0.34195	0.977973
	Physical	T3	≥40	Female	0.30552	0.29849	1.02355
	Physical	T1	All	Male	0.37063	0.351135	1.05552
	Physical	T2	All	Male	0.35332	0.345335	1.02313
	Physical	T3	All	Male	0.27605	0.30353	0.909464
	Physical	T1	All	Female	0.37496	0.351135	1.06784
	Physical	T2	All	Female	0.34984	0.345335	1.01305
	Physical	T3	All	Female	0.2752	0.30353	0.906671
	Skill	T1	≤10	Male	0.4023	0.33647	1.19566
	Skill	T2	≤10	Male	0.28161	0.35387	0.795797
	Skill	T3	≤10	Male	0.31609	0.30966	1.02076
	Skill	T1	≤10	Female	0.52632	0.33647	1.56424
	Skill	T2	≤10	Female	0.26316	0.35387	0.743655
	Skill	T3	≤10	Female	0.21053	0.30966	0.679859
	Skill	T1	11-15	Male	0.3888	0.339	1.14692
	Skill	T2	11-15	Male	0.34312	0.35183	0.975234
	Skill	T3	11-15	Male	0.26808	0.30917	0.867091
	Skill	T1	11-15	Female	0.30833	0.339	0.909538
	Skill	T2	11-15	Female	0.34583	0.35183	0.982956
	Skill	T3	11-15	Female	0.34583	0.30917	1.11859
	Skill	T1	16-20	Male	0.34547	0.346	0.998464
	Skill	T2	16-20	Male	0.35378	0.3534	1.00107
	Skill	T3	16-20	Male	0.30075	0.3006	1.00051
	Skill	T1	16-20	Female	0.38083	0.346	1.10066
	Skill	T2	16-20	Female	0.28756	0.3534	0.813709
	Skill	T3	16-20	Female	0.33161	0.3006	1.10315
	Skill	T1	21-39	Male	0.33843	0.35956	0.941228
	Skill	T2	21-39	Male	0.33983	0.34195	0.993805
	Skill	T3	21-39	Male	0.32174	0.29849	1.07789
	Skill	T1	21-39	Female	0.36923	0.35956	1.0269
	Skill	T2	21-39	Female	0.35231	0.34195	1.03029
	Skill	T3	21-39	Female	0.27846	0.29849	0.932901
	Skill	T1	≥40	Male	0.36089	0.35379	1.02007
	Skill	T2	≥40	Male	0.31474	0.33714	0.933562
	Skill	T3	≥40	Male	0.32437	0.30907	1.0495
	Skill	T1	≥40	Female	0.34302	0.35956	0.954008
	Skill	T2	≥40	Female	0.33721	0.34195	0.986136
	Skill	T3	≥40	Female	0.31977	0.29849	1.07128
	Skill	T1	All	Male	0.38948	0.351135	1.1092
	Skill	T2	All	Male	0.34004	0.345335	0.984669
	Skill	T3	All	Male	0.27048	0.30353	0.891114
	Skill	T1	All	Female	0.33813	0.351135	0.962961
	Skill	T2	All	Female	0.33453	0.345335	0.96872
	Skill	T3	All	Female	0.32734	0.30353	1.07844

## Sheet: XC-Ski 1
	Sport	Tertile	Age Group	Estimated Probability	Hypothized Prob	Ratio (Est/Hypo)		Sport	Tertile	Age Group	Sex	Estimated Probability	Hypothized Prob	Ratio (Est/Hypo)
	XC-Ski 1	T1	≤6	0.40587	0.336	1.20794		XC-Ski 1	T1	≤6	Male	0.40573	0.336	1.20752
	XC-Ski 1	T2	≤6	0.36186	0.354	1.0222		XC-Ski 1	T2	≤6	Male	0.38186	0.354	1.07871
	XC-Ski 1	T3	≤6	0.23227	0.31	0.74927		XC-Ski 1	T3	≤6	Male	0.21241	0.31	0.685195
	XC-Ski 1	T1	7-8	0.38402	0.33417	1.14918		XC-Ski 1	T1	≤6	Female	0.40635	0.336	1.20939
	XC-Ski 1	T2	7-8	0.34707	0.35618	0.974439		XC-Ski 1	T2	≤6	Female	0.34114	0.354	0.963664
	XC-Ski 1	T3	7-8	0.26891	0.30965	0.868416		XC-Ski 1	T3	≤6	Female	0.25251	0.31	0.814543
	XC-Ski 1	T1	9-10	0.35769	0.335	1.06775		XC-Ski 1	T1	7-8	Male	0.38467	0.336	1.14486
	XC-Ski 1	T2	9-10	0.35796	0.355	1.00833		XC-Ski 1	T2	7-8	Male	0.34298	0.354	0.968857
	XC-Ski 1	T3	9-10	0.28435	0.31	0.917253		XC-Ski 1	T3	7-8	Male	0.27235	0.31	0.878554
	XC-Ski 1	T1	≤10	0.374343	0.336907	1.11112		XC-Ski 1	T1	7-8	Female	0.38272	0.336	1.13905
	XC-Ski 1	T2	≤10	0.354911	0.35391	1.00283		XC-Ski 1	T2	7-8	Female	0.35164	0.354	0.993319
	XC-Ski 1	T3	≤10	0.270746	0.309183	0.875681		XC-Ski 1	T3	7-8	Female	0.26564	0.31	0.856916
	XC-Ski 1	T1	11-15	0.346453	0.3402	1.01838		XC-Ski 1	T1	9-10	Male	0.3536	0.33417	1.05816
	XC-Ski 1	T2	11-15	0.354835	0.3514	1.00978		XC-Ski 1	T2	9-10	Male	0.36639	0.35618	1.02867
	XC-Ski 1	T3	11-15	0.298712	0.3084	0.968587		XC-Ski 1	T3	9-10	Male	0.28001	0.30965	0.904266
	XC-Ski 1	T1	16-20	0.361348	0.353	1.02365		XC-Ski 1	T1	9-10	Female	0.3623	0.33417	1.08418
	XC-Ski 1	T2	16-20	0.359237	0.3522	1.01998		XC-Ski 1	T2	9-10	Female	0.34913	0.35618	0.980215
	XC-Ski 1	T3	16-20	0.279415	0.2948	0.947813		XC-Ski 1	T3	9-10	Female	0.28857	0.30965	0.931918
	XC-Ski 1	T1	21-39	0.383736	0.35956	1.06724		XC-Ski 1	T1	≤10	Male	0.37709	0.33691	1.11927
	XC-Ski 1	T2	21-39	0.338938	0.34195	0.991193		XC-Ski 1	T2	≤10	Male	0.35234	0.35391	0.995562
	XC-Ski 1	T3	21-39	0.277325	0.29849	0.929093		XC-Ski 1	T3	≤10	Male	0.27057	0.30918	0.875117
	XC-Ski 1	T1	≥40	0.357714	0.35379	1.01109		XC-Ski 1	T1	≤10	Female	0.37162	0.33691	1.10303
	XC-Ski 1	T2	≥40	0.336698	0.33714	0.998688		XC-Ski 1	T2	≤10	Female	0.3575	0.35391	1.01013
	XC-Ski 1	T3	≥40	0.305588	0.30907	0.988734		XC-Ski 1	T3	≤10	Female	0.27089	0.30918	0.876134
								XC-Ski 1	T1	11-15	Male	0.3445	0.3402	1.01264
								XC-Ski 1	T2	11-15	Male	0.35958	0.3514	1.02328
								XC-Ski 1	T3	11-15	Male	0.29592	0.3084	0.959524
								XC-Ski 1	T1	11-15	Female	0.34865	0.3402	1.02483
								XC-Ski 1	T2	11-15	Female	0.34979	0.3514	0.995429
								XC-Ski 1	T3	11-15	Female	0.30156	0.3084	0.977815
								XC-Ski 1	T1	16-20	Male	0.35528	0.353	1.00645
								XC-Ski 1	T2	16-20	Male	0.36635	0.3522	1.04017
								XC-Ski 1	T3	16-20	Male	0.27838	0.2948	0.944287
								XC-Ski 1	T1	16-20	Female	0.36819	0.353	1.04304
								XC-Ski 1	T2	16-20	Female	0.35079	0.3522	0.996004
								XC-Ski 1	T3	16-20	Female	0.28101	0.2948	0.953233
								XC-Ski 1	T1	21-39	Male	0.38117	0.35956	1.06009
								XC-Ski 1	T2	21-39	Male	0.34051	0.34195	0.995798
								XC-Ski 1	T3	21-39	Male	0.27832	0.29849	0.93243
								XC-Ski 1	T1	21-39	Female	0.38755	0.35956	1.07786
								XC-Ski 1	T2	21-39	Female	0.33692	0.34195	0.985284
								XC-Ski 1	T3	21-39	Female	0.27553	0.29849	0.92307
								XC-Ski 1	T1	≥40	Male	0.3561	0.35379	1.00654
								XC-Ski 1	T2	≥40	Male	0.33794	0.33714	1.00236
								XC-Ski 1	T3	≥40	Male	0.30596	0.30907	0.989937
								XC-Ski 1	T1	≥40	Female	0.36132	0.35379	1.02128
								XC-Ski 1	T2	≥40	Female	0.33405	0.33714	0.990835
								XC-Ski 1	T3	≥40	Female	0.30463	0.30907	0.985636

## Sheet: XC-Ski 2
	Sport	Tertile	Age Group	Estimated Probability	Hypothized Prob	Ratio (Est/Hypo)		Sport	Tertile	Age Group	Sex	Estimated Probability	Hypothized Prob	Ratio (Est/Hypo)
	XC-Ski 2	T1	≤8	0.44269	0.33417	1.32475		XC-Ski 2	T1	≤8	Male	0.51408	0.336	1.53001
	XC-Ski 2	T2	≤8	0.31225	0.35618	0.876677		XC-Ski 2	T2	≤8	Male	0.28873	0.354	0.815628
	XC-Ski 2	T3	≤8	0.24506	0.30965	0.791395		XC-Ski 2	T3	≤8	Male	0.19718	0.31	0.636075
	XC-Ski 2	T1	9-10	0.38095	0.33717	1.12986		XC-Ski 2	T1	≤8	Female	0.35135	0.336	1.04569
	XC-Ski 2	T2	9-10	0.32381	0.35318	0.916849		XC-Ski 2	T2	≤8	Female	0.34234	0.354	0.967069
	XC-Ski 2	T3	9-10	0.29524	0.30965	0.953443		XC-Ski 2	T3	≤8	Female	0.30631	0.31	0.988085
	XC-Ski 2	T1	≤10	0.404	0.336	1.201		XC-Ski 2	T1	9-10	Male	0.37662	0.33417	1.12705
	XC-Ski 2	T2	≤10	0.319	0.354	0.903		XC-Ski 2	T2	9-10	Male	0.33766	0.35618	0.948015
	XC-Ski 2	T3	≤10	0.276	0.31	0.893		XC-Ski 2	T3	9-10	Male	0.28571	0.30965	0.922686
	XC-Ski 2	T1	11-15	0.399	0.339	1.178		XC-Ski 2	T1	9-10	Female	0.38624	0.33417	1.15584
	XC-Ski 2	T2	11-15	0.342	0.352	0.972		XC-Ski 2	T2	9-10	Female	0.30688	0.35618	0.861587
	XC-Ski 2	T3	11-15	0.259	0.309	0.837		XC-Ski 2	T3	9-10	Female	0.30688	0.30965	0.991033
	XC-Ski 2	T1	16-20	0.381	0.346	1.102		XC-Ski 2	T1	≤10	Male	0.42895	0.33647	1.27488
	XC-Ski 2	T2	16-20	0.366	0.353	1.037		XC-Ski 2	T2	≤10	Male	0.31903	0.35387	0.901558
	XC-Ski 2	T3	16-20	0.252	0.301	0.84		XC-Ski 2	T3	≤10	Male	0.25201	0.30966	0.813825
	XC-Ski 2	T1	21-39	0.417	0.36	1.159		XC-Ski 2	T1	≤10	Female	0.37333	0.33647	1.10957
	XC-Ski 2	T2	21-39	0.333	0.342	0.973		XC-Ski 2	T2	≤10	Female	0.32	0.35387	0.904285
	XC-Ski 2	T3	21-39	0.251	0.298	0.839		XC-Ski 2	T3	≤10	Female	0.30667	0.30966	0.990327
	XC-Ski 2	T1	≥40	0.359	0.354	1.014		XC-Ski 2	T1	11-15	Male	0.39884	0.339	1.17653
	XC-Ski 2	T2	≥40	0.333	0.337	0.987		XC-Ski 2	T2	11-15	Male	0.32514	0.35183	0.924152
	XC-Ski 2	T3	≥40	0.309	0.309	0.999		XC-Ski 2	T3	11-15	Male	0.27601	0.30917	0.89275
								XC-Ski 2	T1	11-15	Female	0.39969	0.339	1.17904
								XC-Ski 2	T2	11-15	Female	0.35988	0.35183	1.02287
								XC-Ski 2	T3	11-15	Female	0.24043	0.30917	0.777659
								XC-Ski 2	T1	16-20	Male	0.37079	0.346	1.07164
								XC-Ski 2	T2	16-20	Male	0.37079	0.3534	1.0492
								XC-Ski 2	T3	16-20	Male	0.25843	0.3006	0.859704
								XC-Ski 2	T1	16-20	Female	0.39256	0.346	1.13457
								XC-Ski 2	T2	16-20	Female	0.36157	0.3534	1.02312
								XC-Ski 2	T3	16-20	Female	0.24587	0.3006	0.817923
								XC-Ski 2	T1	21-39	Male	0.40913	0.35956	1.13788
								XC-Ski 2	T2	21-39	Male	0.33606	0.34195	0.982769
								XC-Ski 2	T3	21-39	Male	0.25481	0.29849	0.853656
								XC-Ski 2	T1	21-39	Female	0.43767	0.35956	1.21724
								XC-Ski 2	T2	21-39	Female	0.32385	0.34195	0.947063
								XC-Ski 2	T3	21-39	Female	0.23848	0.29849	0.798963
								XC-Ski 2	T1	≥40	Male	0.35515	0.35379	1.00386
								XC-Ski 2	T2	≥40	Male	0.33457	0.33714	0.992391
								XC-Ski 2	T3	≥40	Male	0.31027	0.30907	1.00388
								XC-Ski 2	T1	≥40	Female	0.40143	0.35379	1.13464
								XC-Ski 2	T2	≥40	Female	0.30879	0.33714	0.915906
								XC-Ski 2	T3	≥40	Female	0.28979	0.30907	0.937607

## Sheet: XC-Ski 3
	Sport	Tertile	Age Group	Estimated Probability	Hypothized Prob	Ratio (Est/Hypo)		Sport	Tertile	Age Group	Sex	Estimated Probability	Hypothized Prob	Ratio (Est/Hypo)
	XC-Ski 3	T1	16-20	0.403689	0.346	1.16673		XC-Ski 3	T1	16-20	Male	0.3935	0.346	1.13729
	XC-Ski 3	T2	16-20	0.344262	0.3534	0.974143		XC-Ski 3	T2	16-20	Male	0.3574	0.3534	1.01132
	XC-Ski 3	T3	16-20	0.252049	0.3006	0.838487		XC-Ski 3	T3	16-20	Male	0.2491	0.3006	0.828668
	XC-Ski 3	T1	21-39	0.437637	0.35956	1.21715		XC-Ski 3	T1	16-20	Female	0.41706	0.346	1.20538
	XC-Ski 3	T2	21-39	0.339168	0.34195	0.991866		XC-Ski 3	T2	16-20	Female	0.32701	0.3534	0.925337
	XC-Ski 3	T3	21-39	0.223195	0.29849	0.747746		XC-Ski 3	T3	16-20	Female	0.25592	0.3006	0.851378
								XC-Ski 3	T1	21-39	Male	0.43934	0.35956	1.22189
								XC-Ski 3	T2	21-39	Male	0.3377	0.34195	0.987586
								XC-Ski 3	T3	21-39	Male	0.22295	0.29849	0.746929
								XC-Ski 3	T1	21-39	Female	0.43333	0.35958	1.2051
								XC-Ski 3	T2	21-39	Female	0.34	0.34194	0.994333
								XC-Ski 3	T3	21-39	Female	0.22667	0.29848	0.759405

## Sheet: Alpine
	Sport	Tertile	Age Group	Estimated Probability	Hypothized Prob	Ratio (Est/Hypo)		Sport	Tertile	Age Group	Sex	Estimated Probability	Hypothized Prob	Ratio (Est/Hypo)
	Alpine skiing	T1	16-20	0.368421	0.346	1.0648		Alpine skiing	T1	16-20	Male	0.34574	0.346	0.999262
	Alpine skiing	T2	16-20	0.328321	0.3534	0.929035		Alpine skiing	T2	16-20	Male	0.34574	0.3534	0.978338
	Alpine skiing	T3	16-20	0.303258	0.3006	1.00884		Alpine skiing	T3	16-20	Male	0.30851	0.3006	1.02632
	Alpine skiing	T1	21-39	0.446602	0.35956	1.24208		Alpine skiing	T1	16-20	Female	0.38863	0.346	1.1232
	Alpine skiing	T2	21-39	0.262136	0.34195	0.766591		Alpine skiing	T2	16-20	Female	0.3128	0.3534	0.885105
	Alpine skiing	T3	21-39	0.291262	0.29849	0.975785		Alpine skiing	T3	16-20	Female	0.29858	0.3006	0.993274
								Alpine skiing	T1	21-39	Male	0.48571	0.35956	1.35086
								Alpine skiing	T2	21-39	Male	0.21429	0.34195	0.626658
								Alpine skiing	T3	21-39	Male	0.3	0.29849	1.00506
								Alpine skiing	T1	21-39	Female	0.36364	0.35956	1.01134
								Alpine skiing	T2	21-39	Female	0.36364	0.34195	1.06342
								Alpine skiing	T3	21-39	Female	0.27273	0.29849	0.91369

## Sheet: Athletics
	Sport	Tertile	Age Group	Estimated Probability	Hypothized Prob	Ratio (Est/Hypo)		Sport	Tertile	Age Group	Sex	Estimated Probability	Hypothized Prob	Ratio (Est/Hypo)
	Atletics all events	T1	14-17	0.44	0.348	1.266		Atletics all events	T1	14-17	Male	0.45074	0.34782	1.29589
	Atletics all events	T2	14-17	0.341	0.35	0.972		Atletics all events	T2	14-17	Male	0.34353	0.35041	0.980352
	Atletics all events	T3	14-17	0.219	0.302	0.726		Atletics all events	T3	14-17	Male	0.20573	0.30176	0.681763
	Atletics all events	T1	18-22	0.375	0.351	1.067		Atletics all events	T1	14-17	Female	0.43234	0.34782	1.24297
	Atletics all events	T2	18-22	0.345	0.349	0.987		Atletics all events	T2	14-17	Female	0.33819	0.35041	0.965128
	Atletics all events	T3	18-22	0.28	0.299	0.937		Atletics all events	T3	14-17	Female	0.22947	0.30176	0.760433
	Atletics all events	T1	≥23	0.387	0.353	1.095		Atletics all events	T1	18-21	Male	0.38889	0.35123	1.10722
	Atletics all events	T2	≥23	0.33	0.34	0.971		Atletics all events	T2	18-21	Male	0.33102	0.34936	0.9475
	Atletics all events	T3	≥23	0.283	0.307	0.923		Atletics all events	T3	18-21	Male	0.28009	0.29941	0.935482
								Atletics all events	T1	18-21	Female	0.35452	0.35123	1.00935
								Atletics all events	T2	18-21	Female	0.36455	0.34936	1.04348
								Atletics all events	T3	18-21	Female	0.28094	0.29941	0.9383
								Atletics all events	T1	Adults	Male	0.37227	0.3556	1.04688
								Atletics all events	T2	Adults	Male	0.34216	0.34222	0.999817
								Atletics all events	T3	Adults	Male	0.28557	0.30218	0.945041
								Atletics all events	T1	Adults	Female	0.40146	0.3556	1.12898
								Atletics all events	T2	Adults	Female	0.31758	0.34222	0.927989
								Atletics all events	T3	Adults	Female	0.28096	0.30218	0.929773

## Sheet: Orienteering
	Sport	Tertile	Age Group	Estimated Probability	Hypothized Prob	Ratio (Est/Hypo)		Sport	Tertile	Age Group	Sex	Estimated Probability	Hypothized Prob	Ratio (Est/Hypo)
	Orienteering	T1	≤5	0.43552	0.336	1.29618		Orienteering	T1	≤5	Male	0.42857	0.336	1.27551
	Orienteering	T2	≤5	0.36998	0.354	1.04514		Orienteering	T2	≤5	Male	0.38346	0.354	1.08322
	Orienteering	T3	≤5	0.1945	0.31	0.62743		Orienteering	T3	≤5	Male	0.18797	0.31	0.606355
	Orienteering	T1	≤6	0.43552	0.336	1.29618		Orienteering	T1	≤5	Female	0.44444	0.336	1.32275
	Orienteering	T2	≤6	0.36998	0.354	1.04514		Orienteering	T2	≤5	Female	0.35266	0.354	0.996206
	Orienteering	T3	≤6	0.1945	0.31	0.62743		Orienteering	T3	≤5	Female	0.2029	0.31	0.654511
	Orienteering	T1	7-8	0.38251	0.33417	1.14465		Orienteering	T1	≤6	Male	0.4	0.336	1.19048
	Orienteering	T2	7-8	0.33282	0.35618	0.934408		Orienteering	T2	≤6	Male	0.38364	0.354	1.08372
	Orienteering	T3	7-8	0.28468	0.30965	0.919343		Orienteering	T3	≤6	Male	0.21636	0.31	0.697947
	Orienteering	T1	9-10	0.34635	0.33717	1.02723		Orienteering	T1	≤6	Female	0.40583	0.336	1.20783
	Orienteering	T2	9-10	0.359	0.35318	1.01649		Orienteering	T2	≤6	Female	0.36099	0.354	1.01974
	Orienteering	T3	9-10	0.29465	0.30965	0.951541		Orienteering	T3	≤6	Female	0.23318	0.31	0.752206
	Orienteering	T1	≤10	0.368	0.336	1.095		Orienteering	T1	7-8	Male	0.38031	0.33417	1.13809
	Orienteering	T2	≤10	0.353	0.354	0.997		Orienteering	T2	7-8	Male	0.32124	0.35618	0.901918
	Orienteering	T3	≤10	0.279	0.31	0.901		Orienteering	T3	7-8	Male	0.29845	0.30965	0.963801
	Orienteering	T1	11-15	0.369	0.339	1.089		Orienteering	T1	7-8	Female	0.38406	0.33417	1.1493
	Orienteering	T2	11-15	0.351	0.352	0.997		Orienteering	T2	7-8	Female	0.34472	0.35618	0.967832
	Orienteering	T3	11-15	0.28	0.309	0.906		Orienteering	T3	7-8	Female	0.27122	0.30965	0.875883
	Orienteering	T1	16-20	0.358	0.346	1.034		Orienteering	T1	9-10	Male	0.3338	0.33717	0.989997
	Orienteering	T2	16-20	0.345	0.353	0.978		Orienteering	T2	9-10	Male	0.37474	0.35318	1.06105
	Orienteering	T3	16-20	0.297	0.301	0.987		Orienteering	T3	9-10	Male	0.29146	0.30965	0.941255
	Orienteering	T1	21-39	0.383	0.36	1.064		Orienteering	T1	9-10	Female	0.36	0.33717	1.06772
	Orienteering	T2	21-39	0.341	0.342	0.998		Orienteering	T2	9-10	Female	0.34189	0.35318	0.968034
	Orienteering	T3	21-39	0.276	0.298	0.925		Orienteering	T3	9-10	Female	0.29811	0.30965	0.962727
	Orienteering	T1	≥40	0.357	0.354	1.01		Orienteering	T1	≤10	Male	0.3613	0.33647	1.0738
	Orienteering	T2	≥40	0.334	0.337	0.99		Orienteering	T2	≤10	Male	0.35893	0.35387	1.0143
	Orienteering	T3	≥40	0.309	0.309	0.999		Orienteering	T3	≤10	Male	0.27977	0.30966	0.903469
	Orienteering	T1	40-59	0.3677	0.35379	1.03932		Orienteering	T1	≤10	Female	0.37596	0.33647	1.11737
	Orienteering	T2	40-59	0.33461	0.33714	0.992488		Orienteering	T2	≤10	Female	0.346	0.35387	0.977756
	Orienteering	T3	40-59	0.29769	0.30907	0.963182		Orienteering	T3	≤10	Female	0.27804	0.30966	0.897888
	Orienteering	T1	≥60	0.33657	0.354	0.950759		Orienteering	T1	11-15	Male	0.37272	0.339	1.09946
	Orienteering	T2	≥60	0.33229	0.3358	0.989552		Orienteering	T2	11-15	Male	0.3471	0.35183	0.986562
	Orienteering	T3	≥60	0.33114	0.3102	1.0675		Orienteering	T3	11-15	Male	0.28018	0.30917	0.906231
								Orienteering	T1	11-15	Female	0.36948	0.339	1.0899
								Orienteering	T2	11-15	Female	0.35574	0.35183	1.01111
								Orienteering	T3	11-15	Female	0.27479	0.30917	0.888788
								Orienteering	T1	16-20	Male	0.36037	0.346	1.04154
								Orienteering	T2	16-20	Male	0.3258	0.3534	0.921896
								Orienteering	T3	16-20	Male	0.31383	0.3006	1.04401
								Orienteering	T1	16-20	Female	0.36727	0.346	1.06147
								Orienteering	T2	16-20	Female	0.36805	0.3534	1.04145
								Orienteering	T3	16-20	Female	0.26468	0.3006	0.880515
								Orienteering	T1	21-39	Male	0.37106	0.35956	1.03199
								Orienteering	T2	21-39	Male	0.34429	0.34195	1.00684
								Orienteering	T3	21-39	Male	0.28465	0.29849	0.953631
								Orienteering	T1	21-39	Female	0.39381	0.36086	1.09132
								Orienteering	T2	21-39	Female	0.33814	0.34319	0.985311
								Orienteering	T3	21-39	Female	0.26804	0.29596	0.905681
								Orienteering	T1	≥40	Male	0.35728	0.35595	1.00374
								Orienteering	T2	≥40	Male	0.33155	0.33815	0.980492
								Orienteering	T3	≥40	Male	0.31117	0.3059	1.01721
								Orienteering	T1	≥40	Female	0.35525	0.35595	0.998042
								Orienteering	T2	≥40	Female	0.3361	0.33815	0.993952
								Orienteering	T3	≥40	Female	0.30864	0.3059	1.00896
								Orienteering	T1	40-59	Male	0.36577	0.35375	1.03396
								Orienteering	T2	40-59	Male	0.33387	0.33711	0.990398
								Orienteering	T3	40-59	Male	0.30036	0.30914	0.971608
								Orienteering	T1	40-59	Female	0.37068	0.35379	1.04775
								Orienteering	T2	40-59	Female	0.33575	0.33714	0.995863
								Orienteering	T3	40-59	Female	0.29357	0.30907	0.949851
								Orienteering	T1	≥60	Male	0.34027	0.354	0.961206
								Orienteering	T2	≥60	Male	0.33168	0.3358	0.987717
								Orienteering	T3	≥60	Male	0.32806	0.3102	1.05757
								Orienteering	T1	≥60	Female	0.32669	0.354	0.922855
								Orienteering	T2	≥60	Female	0.33394	0.3358	0.994453
								Orienteering	T3	≥60	Female	0.33937	0.3102	1.09404

## Sheet: Chess
	Sport	Tertile	Age Group	Estimated Probability	Hypothized Prob	Ratio (Est/Hypo)		Sport	Tertile	Age Group	Sex	Estimated Probability	Hypothized Prob	Ratio (Est/Hypo)
	Chess	T1	≤10	0.396	0.337	1.176		Chess	T1	≤10	Male	0.40141	0.33691	1.19145
	Chess	T2	≤10	0.292	0.354	0.826		Chess	T2	≤10	Male	0.29225	0.35391	0.825786
	Chess	T3	≤10	0.311	0.309	1.008		Chess	T3	≤10	Male	0.30634	0.30918	0.990798
	Chess	T1	11-15	0.364	0.34	1.071		Chess	T1	≤10	Female	0.37805	0.33691	1.12211
	Chess	T2	11-15	0.333	0.351	0.949		Chess	T2	≤10	Female	0.29268	0.35391	0.826998
	Chess	T3	11-15	0.302	0.308	0.98		Chess	T3	≤10	Female	0.32927	0.30918	1.06497
	Chess	T1	16-20	0.369	0.353	1.044		Chess	T1	11-15	Male	0.37714	0.3402	1.10859
	Chess	T2	16-20	0.347	0.352	0.986		Chess	T2	11-15	Male	0.33524	0.3514	0.954007
	Chess	T3	16-20	0.284	0.295	0.963		Chess	T3	11-15	Male	0.28762	0.3084	0.932617
	Chess	T1	21-39	0.354	0.36	0.983		Chess	T1	11-15	Female	0.30769	0.34212	0.899367
	Chess	T2	21-39	0.333	0.342	0.974		Chess	T2	11-15	Female	0.32479	0.35359	0.918533
	Chess	T3	21-39	0.314	0.298	1.05		Chess	T3	11-15	Female	0.36752	0.30429	1.20781
	Chess	T1	≥40	0.357	0.354	1.01		Chess	T1	16-20	Male	0.36455	0.353	1.03272
	Chess	T2	≥40	0.319	0.337	0.947		Chess	T2	16-20	Male	0.35117	0.3522	0.997077
	Chess	T3	≥40	0.323	0.309	1.046		Chess	T3	16-20	Male	0.28428	0.2948	0.964318
								Chess	T1	16-20	Female	0.40625	0.353	1.15085
								Chess	T2	16-20	Female	0.3125	0.3522	0.88728
								Chess	T3	16-20	Female	0.28125	0.2948	0.954037
								Chess	T1	21-39	Male	0.34748	0.35956	0.966395
								Chess	T2	21-39	Male	0.33142	0.34195	0.969212
								Chess	T3	21-39	Male	0.3211	0.29849	1.07575
								Chess	T1	21-39	Female	0.46154	0.35956	1.28363
								Chess	T2	21-39	Female	0.34615	0.34195	1.0123
								Chess	T3	21-39	Female	0.19231	0.2985	0.644253
								Chess	T1	≥40	Male	0.35825	0.35379	1.0126
								Chess	T2	≥40	Male	0.31681	0.33714	0.939695
								Chess	T3	≥40	Male	0.32494	0.30907	1.05135
								Chess	T1	≥40	Female	0.34091	0.35381	0.963536
								Chess	T2	≥40	Female	0.43182	0.33711	1.28094
								Chess	T3	≥40	Female	0.22727	0.30908	0.735322

## Sheet: E-Sport
	Sport	Tertile	Age Group	Estimated Probability	Hypothized Prob	Ratio (Est/Hypo)		Sport	Tertile	Age Group	Sex	Estimated Probability	Hypothized Prob	Ratio (Est/Hypo)
	E-Sport	T1	11-15	0.389316	0.3402	1.14437		E-Sport	T1	11-15	Male	0.39075	0.3402	1.14858
	E-Sport	T2	11-15	0.348335	0.3514	0.991278		E-Sport	T2	11-15	Male	0.34675	0.3514	0.986758
	E-Sport	T3	11-15	0.262349	0.3084	0.850678		E-Sport	T3	11-15	Male	0.2625	0.3084	0.851183
	E-Sport	T1	16-20	0.346062	0.353	0.980345		E-Sport	T1	11-15	Female	0.33784	0.3402	0.993057
	E-Sport	T2	16-20	0.352372	0.3522	1.00049		E-Sport	T2	11-15	Female	0.40541	0.3514	1.15369
	E-Sport	T3	16-20	0.301567	0.2948	1.02295		E-Sport	T3	11-15	Female	0.25676	0.3084	0.832545
	E-Sport	T1	21-39	0.338729	0.35956	0.942066		E-Sport	T1	16-20	Male	0.34537	0.353	0.978393
	E-Sport	T2	21-39	0.340423	0.34195	0.995534		E-Sport	T2	16-20	Male	0.35381	0.3522	1.00456
	E-Sport	T3	21-39	0.320848	0.29849	1.0749		E-Sport	T3	16-20	Male	0.30082	0.2948	1.02042
	E-Sport	T1	≥40	0.358268	0.35379	1.01266		E-Sport	T1	16-20	Female	0.38056	0.353	1.07806
	E-Sport	T2	≥40	0.30315	0.33714	0.89918		E-Sport	T2	16-20	Female	0.28056	0.3522	0.79658
	E-Sport	T3	≥40	0.338583	0.30907	1.09549		E-Sport	T3	16-20	Female	0.33889	0.2948	1.14956
								E-Sport	T1	21-39	Male	0.33817	0.36086	0.937133
		Ratio of estimated/hypothesized (actual) population						E-Sport	T2	21-39	Male	0.34007	0.34319	0.990918
								E-Sport	T3	21-39	Male	0.32176	0.29596	1.08719
								E-Sport	T1	21-39	Female	0.36195	0.35956	1.00665
								E-Sport	T2	21-39	Female	0.35522	0.34195	1.0388
								E-Sport	T3	21-39	Female	0.28283	0.29849	0.94753
								E-Sport	T1	≥40	Male	0.36649	0.35379	1.0359
								E-Sport	T2	≥40	Male	0.30105	0.33714	0.892944
								E-Sport	T3	≥40	Male	0.33246	0.30907	1.07568
								E-Sport	T1	≥40	Female	0.33333	0.35379	0.942179
								E-Sport	T2	≥40	Female	0.30952	0.33714	0.918087
								E-Sport	T3	≥40	Female	0.35714	0.30907	1.15554
