# Supplementary material for: Darwinian Selection Discriminates Young Athletes: the Relative Age Effect in Relation to Sporting Performance
Source: Sports Med Open. 2021 Mar 1;7:16. doi: 10.1186/s40798-021-00300-2 (PMC7921243; doi:10.1186/s40798-021-00300-2)
Supplement: Supplementary file 4 — Additional file 4. The Supplement file 4 can be accessed via the DOI: https://doi.org/10.6084/m9.figshare.12191898. [file 40798_2021_300_MOESM4_ESM.xlsx]

## Sheet: Ranking & Rating
					Wilxocon/Kruskal-Wallis			Steel-Dwass post-hoc				Number of subjects					Ranking/Rating (Median ± IQR)
	Sport	Age	Sex		X2	P		Z	Levels	P		Total	T1	T2	T3		T1	T2	T3
	XC-Ski	≤10	Boys		6.09	0.0477		2.33	T1-T3	0.0521		166	74	51	41		400±79.3	375±84.0	378±78.0
	XC-Ski	≤10	Girls		1.88	0.3912						150	58	46	46		376±52.5	361±74.0	362±87.3
	XC-Ski	11-15	Boys		15.69	0.0004		2.72	T1-T2	0.0177		611	242	201	168		499±122.0	477±109.0	469±117.3
								3.76	T1-T3	0.0005
	XC-Ski	11-15	Girls		3.38	0.1849						590	230	214	146		448±128.5	445±106.5	429±125.8
	XC-Ski	16-20	Men		0.07	0.9652						360	138	131	91		722±162.5	737±166.0	722±210.0
	XC-Ski	16-20	Women		0.01	0.9947						310	132	101	77		615±197.0	601±180.0	607±185.0
	XC-Ski	21-39	Men		0.88	0.6444						611	251	202	158		677±230.0	686±212.3	673±219.5
	XC-Ski	21-39	Women		0.85	0.6524						213	89	74	50		592±229.0	629±260.5	586±253.8
	XC-Ski	≥40	Men		1.71	0.4250						807	284	267	256		548±152.5	527±145.0	534±136.5
	XC-Ski	≥40	Women		0.46	0.7955						69	24	20	25		474±83.8	446±171.0	475±125.0
	XC-Ski	All	Men		6.83	0.0328		2.59	T1-T3	0.0257		2555	989	852	714		566±222.5	555±224.5	542±211.5
	XC-Ski	All	Women		3.89	0.1433						1332	533	455	344		486±187.5	476±183	469±195.5
	Orienteering	11-15	Men		0.40	0.8169						222	88	80	54		4117±4206.8	4220±3584.8	3865±3031.5
	Orienteering	11-15	Women		0.33	0.8467						196	70	80	46		2072±2553.0	2160±1865.0	2141±1400.3
	Orienteering	16-20	Men		0.97	0.6146						725	255	239	231		2279±4658.0	2918±4279.0	3113±4140.0
	Orienteering	16-20	Women		0.15	0.9281						614	227	229	158		1718±2303.0	1741±2266.5	1691±2445.8
	Orienteering	21-39	Men		0.36	0.8342						1603	596	572	435		4827±4935.8	4778±5009.8	4689±5179.0
	Orienteering	21-39	Women		0.45	0.7996						1086	443	365	278		2740±2722.0	2777±2585.0	2760±2399.0
	Orienteering	≥40	Men		0.91	0.6355						5649	2022	1879	1748		4038±3873.8	4010±3693.0	4078±3761.8
	Orienteering	≥40	Women		0.87	0.6488						2677	955	913	809		2322±2062.0	2257±2041.0	2233±2241.0
	Orienteering	All	Men		0.40	0.8169						8199	2961	2770	2468		4076±4186	4083±4001	4069±4038.5
	Orienteering	All	Women		0.38	0.8262						4574	1695	1587	1292		2326±2323	2272±2257	2267±2306.3
	Chess	≤10	Men		5.09	0.0784						284	114	83	87		910±220.0	896±192.0	860±200.0
	Chess	≤10	Women		0.15	0.9288						82	31	24	27		896±312.0	900±219.3	850±208.0
	Chess	11-15	Men		0.27	0.8717						522	197	174	151		1100±217.0	1100±223.8	1080±223.0
	Chess	11-15	Women		7.79	0.0203		2.72	T1-T2	0.0178		116	35	38	43		1102±276.0	1020±159.3	1072±169.0
	Chess	16-20	Men		2.92	0.2327						271	96	96	79		1392±495.3	1335±416.3	1322±405.0
	Chess	16-20	Women		9.07	0.0107		2.71	T1-T2	0.0185		26	10	8	8		1498±383.8	1121±252.8	1290±311.3
	Chess	21-39	Men		3.97	0.1377						756	266	251	239		1760±542.8	1683±590.0	1802±540.0
	Chess	21-39	Women		1.96	0.3745						38	20	12	6		1565±751.8	1738±391.5	1599±267.5
	Chess	21-59	Men		5.4	0.0672						2054	719	658	677		1800±484.0	1755±501.3	1776±483.0
	Chess	21-59	Women		2.46	0.2930						69	33	23	13		1425±905.0	1629±421.0	1422±411.0
	Chess	≥40	Men		0.02	0.9908						2387	846	765	776		1712±408.0	1725±443.0	1705±442.0
	Chess	≥40	Women		0.45	0.7974						40	15	17	8		1344±972.0	1408±750.5	1245±548.0
	Chess	≥60	Men		2.96	0.2271						1089	393	358	338		1634±328.0	1667±403.0	1628±407.3
	Chess	≥60	Women		-	-						-	-	-	-
	Chess	All	Men		0.83	0.6602						4220	1519	1369	1332		1609±595.0	1593±593.0	1612±612.8
	Chess	All	Women		3.45	0.1782						302	111	99	92		1100±411.0	1045±360.0	1071±295.5

## Sheet: 100 m Performance
	Event	Age	Sex	ANOVA			Tukey's			Number of Subjects					Mean±SD (s)
				F Ratio	P		Levels	P		Total	T1	T2	T3		T1	T2	T3
	100 m	14	Male	0.30	0.7402					263	155	77	31		11.98±0.47	12.03±0.34	12.05±0.46
		14	Female	0.55	0.5798					560	302	183	75		12.74±0.36	12.77±0.32	12.76±0.36
		15	Male	0.38	0.6837					464	259	131	74		11.55±0.35	11.57±0.37	11.53±0.43
		15	Female	0.49	0.6135					726	354	235	137		12.78±0.32	12.8±0.3	12.77±0.33
		16	Male	5.41	0.0046		T3-T1	0.0186		914	427	312	175		11.49±0.28	11.55±0.26	11.48±0.29
							T3-T2	0.0110
		16	Female	1.78	0.1686					816	350	285	181		12.72±0.29	12.75±0.28	12.76±0.31
		17	Male	3.18	0.0420		T2-T3	0.0473		993	473	328	192		11.51±0.26	11.47±0.31	11.53±0.27
		17	Female	1.14	0.3190					670	281	235	154		12.7±0.3	12.74±0.28	12.74±0.29
		19	Male	1.76	0.1726					1116	486	379	251		11.46±0.28	11.44±0.3	11.42±0.31
		19	Female	1.06	0.3462					565	233	199	133		12.64±0.32	12.64±0.29	12.59±0.32
		22	Male	7.43	0.0006		T3-T1	0.0030		610	255	198	157		11.36±0.3	11.26±0.36	11.25±0.33
							T2-T1	0.0046
		22	Female	2.95	0.0539					343	147	113	83		12.43±0.38	12.54±0.35	12.48±0.38
		≥23	Male	2.06	0.1301					196	72	71	53		11.35±0.32	11.36±0.35	11.24±0.38
		≥23	Female	1.66	0.1955					88	34	31	23		12.5±0.39	12.57±0.3	12.40±0.31

## Sheet: Javelin Performance
	Event	Age	Sex		ANOVA			Tukey's			Number of Subjects					Mean±SD (s, cm)
				N	F Ratio	P		Levels	P		Total	T1	T2	T3		T1	T2	T3
	Javelin	14	Male		0.73	0.4846					279	142	93	44		4134±490	4120±561	4032±340
		14	Female		1.00	0.3681					683	354	218	111		3204±489	3228±554	3146±412
		15	Male		0.08	0.9270					441	211	151	79		4439±598	4431±510	4461±570
		15	Female		0.53	0.5907					823	372	266	185		3126±459	3124±483	3094±432
		16	Male		1.43	0.2410					462	216	165	81		4656±734	4716±653	4561±580
		16	Female		0.35	0.7017					1070	506	311	253		3126±474	3124±545	3094±547
		17	Male		0.23	0.7936					500	245	157	98		4791±729	4754±661	4813±734
		17	Female		5.07	0.0065		T1-T3	0.0451		712	305	223	184		3203±531	3250±564	3084±512
								T2-T3	0.0056
		19	Male		0.82	0.4430					610	283	199	128		5000±676	5079±777	5069±747
		19	Female		2.90	0.0556					688	286	241	161		3276±521	3321±690	3177±545
		22	Male		1.36	0.2574					336	157	89	90		5276±777	5444±920	5296±679
		22	Female		4.23	0.0153		T1-T3	0.0174		324	158	102	64		3478±666	3476±700	3206±624
								T2-T3	0.0313
		≥23	Male		0.82	0.4395					295	118	106	71		5219±778	5151±653	5082±694
		≥23	Female		2.59	0.0776					174	80	51	43		3333±700	3182±580	3065±585

## Sheet: 1500 m Performance
	Event	Age	Sex	ANOVA			Tukey's			Number of Subjects					Mean±SD (s, cm)
				F Ratio	P		Levels	P		Total	T1	T2	T3		T1	T2	T3
		14	Male	0.5	0.6396					36	19	12	5		259.7±17.7	262.6±14	267.3±17.1
		14	Female	6.9	0.0011		T1-T2	0.0007		651	265	234	152		314.3±14.2	309.3±16.2	312.3±14.6
		15	Male	2.4	0.0984					87	48	25	14		257.5±14.4	264±12.8	264±13.4
		15	Female	0.1	0.8736					195	72	73	50		305.4±16.6	306.4±14.7	305±17.8
		16	Male	0.1	0.9206					279	128	88	63		255.3±10.9	255.6±11.8	256.1±14.5
		16	Female	0.7	0.511					370	117	146	107		305.3±16.2	304.1±17.2	302.7±16.4
		17	Male	1.3	0.2863					293	140	86	67		253.2±11.4	254.2±12.6	255.9±10.1
	Athletics	17	Female	2.0	0.1411					251	86	98	67		301.3±17.5	302.6±16.7	306.7±17.4
	1500 m	19	Male	1.2	0.3041					348	141	112	95		247.2±9.3	248.1±8.2	248.9±7.5
		19	Female	6.7	0.0015		T1-T3	0.0040		276	102	97	77		298.2±16	298.1±17.4	305.9±13.4
							T2-T3	0.0039
		22	Male	2.0	0.1331					216	95	56	65		243.5±10.1	243.4±10	246.4±10.1
		22	Female	0.9	0.4206					197	65	76	56		290.9±16	293±18.7	295.2±19.2
		≥23	Male	0.8	0.4651					176	67	51	58		245.7±10.4	246.7±9.6	247.9±10
		≥23	Female	0.5	0.6038					182	71	54	57		300.6±17.8	301.7±21	297.9±23.9
