# Supplementary material for: Darwinian Selection Discriminates Young Athletes: the Relative Age Effect in Relation to Sporting Performance
Source: Sports Med Open. 2021 Mar 1;7:16. doi: 10.1186/s40798-021-00300-2 (PMC7921243; doi:10.1186/s40798-021-00300-2)
Supplement: Supplementary file 5 — Additional file 5. The Supplement file 5 can be accessed via the DOI: https://doi.org/10.6084/m9.figshare.12191898. [file 40798_2021_300_MOESM5_ESM.xlsx]

## Sheet: XC-Ski 1
Nation	Sex	Year of birth	Month (1-12)	Birth Tertile
	M
	L					From this dataset, non-swedes (N=8650) have been excluded for our analysis
	L					One row = one individual
	L
	L
	L
	L
	L
	L
	L
	L
	L
	L
	L
	L
	L
	L
	M
	M
	L
	M
	M
	M
	M
	L
	M
	L
	M
	M
	L
	L
	M
	M
	M
	L
	M
	M
	M
	M
	M
	M
	M
	L
	L
	L
	M
	M
	M
	L
	L
	M
	M
	M
	M
	M
	M
	L
	L
	M
	M
	M
	M
	L
	L
	L
	M
	M
	M
	M
	M
	L
	L
	M
	M
	M
	L
	M
	L
	M
	L
	L
	L
	L
	M
	L
	M
	L
	L
	M
	M
	L
	M
	M
	M
	L
	L
	L
	M
	M
	L
	L
	M
	M
	L
	M
	M
	M
	M
	M
	M
	M
	M
	M
	M
	M
	M
	M
	M
	M
	L
	L
	M
	L
	M
	M
	M
	L
	L
	L
	M
	M
	L
	M
	M
	M
	M
	M
	M
	M
	M
	L
	M
	M
	M
	M
	M
	M
	M
	L
	M
	L
	L
	L
	L
	L
	M
	L
	M
	M
	L
	L
	L
	L
	M
	M
	M
	M
	M
	M
	M
	L
	M
	M
	M
	M
	M
	M
	M
	M
	L
	M
	M
	L
	L
	M
	L
	L
	L
	L
	L
	M
	M
	M
	M
	M
	M
	M
	M
	M
	M
	M
	L
	L
	M
	M
	M
	M
	M
	M
	M
	M
	L
	M
	M
	L
SWE	L	2013	1	T1
SWE	L	2013	1	T1
SWE	M	2013	2	T1
SWE	L	2013	3	T1
SWE	L	2013	3	T1
SWE	L	2013	4	T1
SWE	M	2013	4	T1
SWE	L	2013	5	T2
SWE	M	2013	3	T1
SWE	M	2013	10	T3
SWE	L	2013	6	T2
SWE	M	2013	2	T1
SWE	L	2013	11	T3
SWE	M	2013	11	T3
SWE	M	2013	1	T1
SWE	L	2013	5	T2
SWE	M	2013	7	T2
SWE	M	2012	1	T1
SWE	L	2012	2	T1
SWE	M	2012	1	T1
SWE	L	2012	4	T1
SWE	M	2012	5	T2
SWE	M	2012	3	T1
SWE	M	2012	5	T2
SWE	M	2012	5	T2
SWE	L	2012	3	T1
SWE	L	2012	2	T1
SWE	M	2012	7	T2
SWE	L	2012	3	T1
SWE	L	2012	4	T1
SWE	L	2012	6	T2
SWE	L	2012	5	T2
SWE	M	2012	1	T1
SWE	L	2012	8	T2
SWE	M	2012	3	T1
SWE	L	2012	4	T1
SWE	L	2012	9	T3
SWE	L	2012	3	T1
SWE	M	2012	4	T1
SWE	M	2012	3	T1
SWE	L	2012	6	T2
SWE	M	2012	8	T2
SWE	M	2012	5	T2
SWE	L	2012	1	T1
SWE	L	2012	3	T1
SWE	L	2012	1	T1
SWE	L	2012	2	T1
SWE	L	2012	5	T2
SWE	L	2012	8	T2
SWE	L	2012	1	T1
SWE	L	2012	4	T1
SWE	M	2012	3	T1
SWE	L	2012	12	T3
SWE	M	2012	10	T3
SWE	L	2012	4	T1
SWE	L	2012	7	T2
SWE	M	2012	1	T1
SWE	L	2012	1	T1
SWE	M	2012	10	T3
SWE	L	2012	3	T1
SWE	L	2012	5	T2
SWE	L	2012	11	T3
SWE	L	2012	1	T1
SWE	M	2012	8	T2
SWE	M	2012	12	T3
SWE	L	2012	7	T2
SWE	M	2012	8	T2
SWE	L	2012	11	T3
SWE	M	2012	5	T2
SWE	L	2012	6	T2
SWE	M	2012	1	T1
SWE	L	2012	2	T1
SWE	M	2012	9	T3
SWE	M	2012	9	T3
SWE	L	2012	5	T2
SWE	L	2012	9	T3
SWE	M	2012	8	T2
SWE	L	2012	11	T3
SWE	M	2012	7	T2
SWE	M	2012	3	T1
SWE	M	2012	7	T2
SWE	L	2012	10	T3
SWE	M	2012	1	T1
SWE	L	2012	11	T3
SWE	L	2012	12	T3
SWE	M	2012	12	T3
SWE	M	2012	5	T2
SWE	L	2011	2	T1
SWE	M	2011	4	T1
SWE	M	2011	8	T2
SWE	L	2011	2	T1
SWE	M	2011	2	T1
SWE	L	2011	7	T2
SWE	M	2011	2	T1
SWE	M	2011	1	T1
SWE	M	2011	1	T1
SWE	M	2011	3	T1
SWE	M	2011	5	T2
SWE	M	2011	5	T2
SWE	M	2011	4	T1
SWE	M	2011	3	T1
SWE	M	2011	5	T2
SWE	M	2011	9	T3
SWE	M	2011	5	T2
SWE	L	2011	1	T1
SWE	L	2011	7	T2
SWE	L	2011	3	T1
SWE	L	2011	1	T1
SWE	M	2011	3	T1
SWE	L	2011	7	T2
SWE	M	2011	1	T1
SWE	M	2011	11	T3
SWE	M	2011	4	T1
SWE	L	2011	6	T2
SWE	M	2011	4	T1
SWE	L	2011	5	T2
SWE	M	2011	6	T2
SWE	M	2011	6	T2
SWE	L	2011	2	T1
SWE	L	2011	5	T2
SWE	L	2011	1	T1
SWE	M	2011	4	T1
SWE	L	2011	12	T3
SWE	M	2011	6	T2
SWE	M	2011	1	T1
SWE	L	2011	10	T3
SWE	L	2011	9	T3
SWE	L	2011	9	T3
SWE	L	2011	9	T3
SWE	L	2011	9	T3
SWE	L	2011	7	T2
SWE	L	2011	3	T1
SWE	M	2011	2	T1
SWE	M	2011	5	T2
SWE	M	2011	5	T2
SWE	L	2011	4	T1
SWE	M	2011	2	T1
SWE	M	2011	10	T3
SWE	M	2011	5	T2
SWE	L	2011	10	T3
SWE	M	2011	11	T3
SWE	L	2011	3	T1
SWE	M	2011	4	T1
SWE	M	2011	9	T3
SWE	M	2011	8	T2
SWE	L	2011	10	T3
SWE	L	2011	10	T3
SWE	L	2011	6	T2
SWE	L	2011	7	T2
SWE	L	2011	10	T3
SWE	L	2011	2	T1
SWE	L	2011	2	T1
SWE	L	2011	8	T2
SWE	M	2011	8	T2
SWE	L	2011	1	T1
SWE	L	2011	5	T2
SWE	L	2011	10	T3
SWE	M	2011	5	T2
SWE	L	2011	8	T2
SWE	M	2011	7	T2
SWE	M	2011	3	T1
SWE	M	2011	5	T2
SWE	L	2011	8	T2
SWE	M	2011	5	T2
SWE	M	2011	11	T3
SWE	M	2011	5	T2
SWE	M	2011	2	T1
SWE	M	2011	12	T3
SWE	M	2011	6	T2
SWE	L	2011	5	T2
SWE	M	2011	1	T1
SWE	M	2011	10	T3
SWE	L	2011	6	T2
SWE	M	2011	1	T1
SWE	L	2011	1	T1
SWE	M	2011	7	T2
SWE	M	2011	6	T2
SWE	M	2011	1	T1
SWE	M	2011	6	T2
SWE	M	2011	8	T2
SWE	L	2011	7	T2
SWE	M	2011	5	T2
SWE	L	2011	6	T2
SWE	M	2011	8	T2
SWE	M	2011	10	T3
SWE	M	2011	3	T1
SWE	L	2011	4	T1
SWE	M	2011	12	T3
SWE	L	2011	1	T1
SWE	L	2011	8	T2
SWE	M	2011	4	T1
SWE	L	2011	3	T1
SWE	M	2011	1	T1
SWE	M	2011	1	T1
SWE	L	2011	2	T1
SWE	M	2011	7	T2
SWE	M	2011	7	T2
SWE	M	2011	8	T2
SWE	M	2011	9	T3
SWE	L	2011	10	T3
SWE	L	2011	7	T2
SWE	M	2011	2	T1
SWE	L	2011	10	T3
SWE	M	2011	5	T2
SWE	L	2011	4	T1
SWE	L	2011	5	T2
SWE	L	2011	12	T3
SWE	M	2011	2	T1
SWE	L	2011	5	T2
SWE	M	2011	4	T1
SWE	M	2011	4	T1
SWE	L	2011	10	T3
SWE	L	2011	1	T1
SWE	M	2011	5	T2
SWE	M	2011	5	T2
SWE	L	2011	9	T3
SWE	L	2011	3	T1
SWE	M	2011	11	T3
SWE	L	2011	11	T3
SWE	M	2011	5	T2
SWE	M	2011	2	T1
SWE	M	2011	1	T1
SWE	L	2011	8	T2
SWE	M	2011	6	T2
SWE	M	2011	6	T2
SWE	L	2011	12	T3
SWE	L	2011	4	T1
SWE	M	2011	4	T1
SWE	L	2011	7	T2
SWE	M	2011	6	T2
SWE	L	2011	4	T1
SWE	M	2011	7	T2
SWE	L	2011	8	T2
SWE	M	2011	3	T1
SWE	M	2011	7	T2
SWE	L	2011	11	T3
SWE	L	2011	7	T2
SWE	L	2011	7	T2
SWE	M	2011	9	T3
SWE	L	2011	7	T2
SWE	L	2011	1	T1
SWE	L	2011	12	T3
SWE	L	2011	3	T1
SWE	M	2011	12	T3
SWE	M	2010	2	T1
SWE	L	2010	1	T1
SWE	L	2010	1	T1
SWE	M	2010	3	T1
SWE	L	2010	1	T1
SWE	M	2010	5	T2
SWE	L	2010	2	T1
SWE	M	2010	1	T1
SWE	L	2010	3	T1
SWE	M	2010	9	T3
SWE	L	2010	5	T2
SWE	M	2010	6	T2
SWE	M	2010	5	T2
SWE	M	2010	3	T1
SWE	L	2010	6	T2
SWE	M	2010	9	T3
SWE	M	2010	1	T1
SWE	M	2010	3	T1
SWE	M	2010	3	T1
SWE	M	2010	8	T2
SWE	M	2010	12	T3
SWE	M	2010	10	T3
SWE	M	2010	8	T2
SWE	L	2010	6	T2
SWE	L	2010	11	T3
SWE	M	2010	8	T2
SWE	M	2010	5	T2
SWE	M	2010	3	T1
SWE	L	2010	10	T3
SWE	L	2010	2	T1
SWE	L	2010	10	T3
SWE	M	2010	5	T2
SWE	M	2010	9	T3
SWE	M	2010	3	T1
SWE	L	2010	8	T2
SWE	M	2010	11	T3
SWE	L	2010	11	T3
SWE	L	2010	12	T3
SWE	L	2010	6	T2
SWE	M	2010	4	T1
SWE	L	2010	7	T2
SWE	L	2010	6	T2
SWE	L	2010	3	T1
SWE	L	2010	6	T2
SWE	L	2010	4	T1
SWE	L	2010	3	T1
SWE	M	2010	6	T2
SWE	M	2010	1	T1
SWE	L	2010	3	T1
SWE	L	2010	10	T3
SWE	M	2010	4	T1
SWE	M	2010	8	T2
SWE	L	2010	2	T1
SWE	M	2010	5	T2
SWE	L	2010	10	T3
SWE	M	2010	11	T3
SWE	L	2010	6	T2
SWE	M	2010	3	T1
SWE	M	2010	4	T1
SWE	L	2010	8	T2
SWE	L	2010	10	T3
SWE	M	2010	11	T3
SWE	M	2010	8	T2
SWE	M	2010	5	T2
SWE	L	2010	10	T3
SWE	M	2010	6	T2
SWE	M	2010	6	T2
SWE	L	2010	5	T2
SWE	M	2010	4	T1
SWE	M	2010	3	T1
SWE	L	2010	12	T3
SWE	L	2010	9	T3
SWE	L	2010	10	T3
SWE	L	2010	5	T2
SWE	M	2010	5	T2
SWE	M	2010	10	T3
SWE	M	2010	3	T1
SWE	L	2010	5	T2
SWE	L	2010	4	T1
SWE	M	2010	7	T2
SWE	L	2010	7	T2
SWE	L	2010	5	T2
SWE	L	2010	1	T1
SWE	L	2010	7	T2
SWE	L	2010	6	T2
SWE	L	2010	2	T1
SWE	L	2010	7	T2
SWE	L	2010	11	T3
SWE	L	2010	10	T3
SWE	M	2010	12	T3
SWE	M	2010	5	T2
SWE	L	2010	12	T3
SWE	M	2010	9	T3
SWE	M	2010	12	T3
SWE	M	2010	8	T2
SWE	L	2010	2	T1
SWE	L	2010	2	T1
SWE	L	2010	7	T2
SWE	M	2010	8	T2
SWE	M	2010	5	T2
SWE	L	2010	6	T2
SWE	L	2010	8	T2
SWE	L	2010	8	T2
SWE	L	2010	1	T1
SWE	L	2010	1	T1
SWE	M	2010	9	T3
SWE	L	2010	1	T1
SWE	L	2010	4	T1
SWE	M	2010	4	T1
SWE	M	2010	4	T1
SWE	M	2010	4	T1
SWE	L	2010	10	T3
SWE	M	2010	1	T1
SWE	L	2010	11	T3
SWE	L	2010	2	T1
SWE	M	2010	5	T2
SWE	L	2010	12	T3
SWE	L	2010	7	T2
SWE	L	2010	2	T1
SWE	L	2010	11	T3
SWE	L	2010	2	T1
SWE	M	2010	2	T1
SWE	M	2010	7	T2
SWE	M	2010	10	T3
SWE	M	2010	7	T2
SWE	M	2010	3	T1
SWE	M	2010	1	T1
SWE	M	2010	5	T2
SWE	L	2010	5	T2
SWE	L	2010	5	T2
SWE	M	2010	9	T3
SWE	M	2010	9	T3
SWE	M	2010	6	T2
SWE	M	2010	5	T2
SWE	M	2010	4	T1
SWE	M	2010	11	T3
SWE	M	2010	6	T2
SWE	L	2010	5	T2
SWE	L	2010	7	T2
SWE	L	2010	6	T2
SWE	M	2010	2	T1
SWE	L	2010	12	T3
SWE	M	2010	1	T1
SWE	M	2010	7	T2
SWE	L	2010	6	T2
SWE	L	2010	5	T2
SWE	L	2010	1	T1
SWE	L	2010	1	T1
SWE	M	2010	1	T1
SWE	M	2010	3	T1
SWE	M	2010	2	T1
SWE	L	2010	9	T3
SWE	M	2010	6	T2
SWE	M	2010	2	T1
SWE	M	2010	3	T1
SWE	M	2010	4	T1
SWE	L	2010	4	T1
SWE	M	2010	3	T1
SWE	L	2010	5	T2
SWE	M	2010	4	T1
SWE	M	2010	12	T3
SWE	M	2010	3	T1
SWE	L	2010	1	T1
SWE	L	2010	1	T1
SWE	L	2010	12	T3
SWE	M	2010	12	T3
SWE	M	2010	2	T1
SWE	M	2010	1	T1
SWE	M	2010	9	T3
SWE	M	2010	4	T1
SWE	M	2010	7	T2
SWE	L	2010	9	T3
SWE	M	2010	6	T2
SWE	L	2010	8	T2
SWE	L	2010	11	T3
SWE	L	2010	1	T1
SWE	M	2010	2	T1
SWE	L	2010	3	T1
SWE	M	2010	5	T2
SWE	L	2010	11	T3
SWE	M	2010	7	T2
SWE	M	2010	1	T1
SWE	L	2010	1	T1
SWE	M	2010	12	T3
SWE	M	2010	5	T2
SWE	L	2010	4	T1
SWE	M	2010	7	T2
SWE	M	2010	2	T1
SWE	L	2010	7	T2
SWE	L	2010	9	T3
SWE	M	2010	8	T2
SWE	M	2010	8	T2
SWE	L	2010	7	T2
SWE	L	2010	1	T1
SWE	L	2010	10	T3
SWE	M	2010	9	T3
SWE	L	2010	2	T1
SWE	M	2010	4	T1
SWE	L	2010	3	T1
SWE	L	2010	2	T1
SWE	L	2010	2	T1
SWE	L	2010	10	T3
SWE	M	2010	4	T1
SWE	L	2010	7	T2
SWE	L	2010	10	T3
SWE	L	2010	2	T1
SWE	M	2010	8	T2
SWE	L	2010	12	T3
SWE	L	2010	1	T1
SWE	L	2010	1	T1
SWE	M	2010	5	T2
SWE	L	2010	1	T1
SWE	M	2010	3	T1
SWE	M	2010	7	T2
SWE	L	2010	9	T3
SWE	M	2010	12	T3
SWE	M	2010	11	T3
SWE	L	2010	4	T1
SWE	M	2010	2	T1
SWE	L	2010	5	T2
SWE	L	2010	2	T1
SWE	M	2010	7	T2
SWE	L	2010	5	T2
SWE	M	2010	10	T3
SWE	M	2010	9	T3
SWE	L	2010	12	T3
SWE	M	2010	2	T1
SWE	L	2010	5	T2
SWE	L	2010	3	T1
SWE	M	2010	10	T3
SWE	M	2010	4	T1
SWE	L	2010	2	T1
SWE	L	2010	10	T3
SWE	L	2010	3	T1
SWE	L	2010	4	T1
SWE	M	2010	9	T3
SWE	L	2010	3	T1
SWE	M	2010	5	T2
SWE	M	2010	12	T3
SWE	M	2010	6	T2
SWE	M	2010	11	T3
SWE	M	2010	2	T1
SWE	L	2010	8	T2
SWE	M	2010	8	T2
SWE	M	2010	2	T1
SWE	M	2010	6	T2
SWE	L	2010	7	T2
SWE	M	2010	8	T2
SWE	L	2010	4	T1
SWE	L	2010	1	T1
SWE	L	2010	9	T3
SWE	M	2010	8	T2
SWE	L	2010	3	T1
SWE	M	2010	3	T1
SWE	L	2010	9	T3
SWE	L	2010	10	T3
SWE	L	2010	11	T3
SWE	M	2010	9	T3
SWE	M	2010	3	T1
SWE	L	2010	3	T1
SWE	L	2010	1	T1
SWE	L	2010	8	T2
SWE	L	2010	9	T3
SWE	L	2010	7	T2
SWE	M	2010	3	T1
SWE	L	2010	4	T1
SWE	L	2010	8	T2
SWE	L	2010	9	T3
SWE	L	2010	2	T1
SWE	L	2010	1	T1
SWE	M	2010	4	T1
SWE	L	2010	1	T1
SWE	M	2010	1	T1
SWE	L	2010	10	T3
SWE	M	2010	7	T2
SWE	L	2010	9	T3
SWE	L	2010	7	T2
SWE	L	2010	5	T2
SWE	M	2010	9	T3
SWE	M	2010	10	T3
SWE	L	2010	1	T1
SWE	M	2010	9	T3
SWE	L	2010	4	T1
SWE	M	2010	6	T2
SWE	L	2010	9	T3
SWE	L	2010	2	T1
SWE	L	2010	7	T2
SWE	M	2010	7	T2
SWE	L	2010	3	T1
SWE	M	2010	5	T2
SWE	M	2010	5	T2
SWE	L	2010	7	T2
SWE	M	2010	8	T2
SWE	M	2010	6	T2
SWE	L	2010	7	T2
SWE	L	2010	5	T2
SWE	L	2010	9	T3
SWE	L	2010	12	T3
SWE	M	2010	6	T2
SWE	L	2010	6	T2
SWE	L	2010	11	T3
SWE	M	2010	8	T2
SWE	L	2010	3	T1
SWE	L	2010	10	T3
SWE	L	2010	8	T2
SWE	L	2010	6	T2
SWE	M	2010	5	T2
SWE	L	2010	4	T1
SWE	M	2010	9	T3
SWE	M	2010	5	T2
SWE	M	2010	10	T3
SWE	M	2009	3	T1
SWE	M	2009	2	T1
SWE	M	2009	4	T1
SWE	M	2009	3	T1
SWE	M	2009	3	T1
SWE	L	2009	1	T1
SWE	M	2009	8	T2
SWE	M	2009	1	T1
SWE	L	2009	3	T1
SWE	L	2009	1	T1
SWE	L	2009	3	T1
SWE	M	2009	8	T2
SWE	M	2009	5	T2
SWE	M	2009	7	T2
SWE	M	2009	3	T1
SWE	L	2009	5	T2
SWE	L	2009	5	T2
SWE	M	2009	2	T1
SWE	M	2009	8	T2
SWE	L	2009	6	T2
SWE	M	2009	8	T2
SWE	L	2009	3	T1
SWE	M	2009	2	T1
SWE	M	2009	6	T2
SWE	L	2009	3	T1
SWE	L	2009	3	T1
SWE	M	2009	7	T2
SWE	L	2009	3	T1
SWE	L	2009	9	T3
SWE	L	2009	1	T1
SWE	M	2009	9	T3
SWE	L	2009	3	T1
SWE	L	2009	9	T3
SWE	L	2009	12	T3
SWE	L	2009	12	T3
SWE	L	2009	6	T2
SWE	L	2009	4	T1
SWE	M	2009	6	T2
SWE	L	2009	1	T1
SWE	M	2009	7	T2
SWE	M	2009	7	T2
SWE	M	2009	11	T3
SWE	M	2009	3	T1
SWE	M	2009	10	T3
SWE	L	2009	3	T1
SWE	M	2009	4	T1
SWE	M	2009	6	T2
SWE	L	2009	3	T1
SWE	L	2009	4	T1
SWE	M	2009	8	T2
SWE	M	2009	7	T2
SWE	L	2009	1	T1
SWE	L	2009	6	T2
SWE	M	2009	2	T1
SWE	M	2009	8	T2
SWE	M	2009	3	T1
SWE	M	2009	4	T1
SWE	M	2009	4	T1
SWE	M	2009	6	T2
SWE	L	2009	2	T1
SWE	L	2009	7	T2
SWE	L	2009	1	T1
SWE	L	2009	12	T3
SWE	M	2009	10	T3
SWE	L	2009	8	T2
SWE	L	2009	7	T2
SWE	L	2009	8	T2
SWE	M	2009	10	T3
SWE	L	2009	6	T2
SWE	M	2009	4	T1
SWE	L	2009	12	T3
SWE	L	2009	4	T1
SWE	M	2009	5	T2
SWE	M	2009	2	T1
SWE	L	2009	12	T3
SWE	L	2009	8	T2
SWE	M	2009	1	T1
SWE	M	2009	9	T3
SWE	L	2009	6	T2
SWE	M	2009	7	T2
SWE	L	2009	10	T3
SWE	M	2009	8	T2
SWE	M	2009	8	T2
SWE	M	2009	6	T2
SWE	M	2009	7	T2
SWE	L	2009	8	T2
SWE	L	2009	1	T1
SWE	L	2009	7	T2
SWE	L	2009	4	T1
SWE	M	2009	4	T1
SWE	M	2009	11	T3
SWE	M	2009	7	T2
SWE	M	2009	11	T3
SWE	L	2009	7	T2
SWE	M	2009	7	T2
SWE	M	2009	9	T3
SWE	L	2009	9	T3
SWE	M	2009	4	T1
SWE	L	2009	11	T3
SWE	M	2009	8	T2
SWE	L	2009	9	T3
SWE	L	2009	2	T1
SWE	M	2009	10	T3
SWE	M	2009	3	T1
SWE	L	2009	2	T1
SWE	L	2009	9	T3
SWE	L	2009	11	T3
SWE	M	2009	9	T3
SWE	M	2009	9	T3
SWE	L	2009	12	T3
SWE	L	2009	5	T2
SWE	L	2009	7	T2
SWE	M	2009	1	T1
SWE	M	2009	6	T2
SWE	L	2009	2	T1
SWE	L	2009	6	T2
SWE	M	2009	3	T1
SWE	M	2009	9	T3
SWE	L	2009	10	T3
SWE	M	2009	9	T3
SWE	M	2009	7	T2
SWE	M	2009	1	T1
SWE	L	2009	2	T1
SWE	M	2009	9	T3
SWE	L	2009	3	T1
SWE	L	2009	9	T3
SWE	L	2009	6	T2
SWE	L	2009	2	T1
SWE	L	2009	1	T1
SWE	M	2009	1	T1
SWE	M	2009	2	T1
SWE	M	2009	10	T3
SWE	M	2009	7	T2
SWE	M	2009	3	T1
SWE	M	2009	9	T3
SWE	L	2009	4	T1
SWE	M	2009	2	T1
SWE	L	2009	10	T3
SWE	L	2009	1	T1
SWE	L	2009	5	T2
SWE	L	2009	3	T1
SWE	M	2009	6	T2
SWE	L	2009	3	T1
SWE	L	2009	8	T2
SWE	L	2009	6	T2
SWE	L	2009	1	T1
SWE	M	2009	12	T3
SWE	M	2009	1	T1
SWE	M	2009	6	T2
SWE	M	2009	6	T2
SWE	M	2009	10	T3
SWE	M	2009	6	T2
SWE	L	2009	3	T1
SWE	L	2009	3	T1
SWE	M	2009	7	T2
SWE	M	2009	4	T1
SWE	M	2009	3	T1
SWE	M	2009	4	T1
SWE	L	2009	2	T1
SWE	M	2009	6	T2
SWE	L	2009	8	T2
SWE	M	2009	8	T2
SWE	M	2009	3	T1
SWE	M	2009	3	T1
SWE	L	2009	5	T2
SWE	M	2009	2	T1
SWE	M	2009	4	T1
SWE	L	2009	12	T3
SWE	L	2009	3	T1
SWE	M	2009	7	T2
SWE	M	2009	8	T2
SWE	M	2009	6	T2
SWE	L	2009	6	T2
SWE	M	2009	10	T3
SWE	L	2009	2	T1
SWE	L	2009	7	T2
SWE	L	2009	4	T1
SWE	L	2009	2	T1
SWE	L	2009	11	T3
SWE	L	2009	4	T1
SWE	L	2009	2	T1
SWE	M	2009	8	T2
SWE	L	2009	5	T2
SWE	M	2009	2	T1
SWE	M	2009	3	T1
SWE	M	2009	12	T3
SWE	L	2009	8	T2
SWE	L	2009	5	T2
SWE	M	2009	6	T2
SWE	L	2009	8	T2
SWE	M	2009	4	T1
SWE	L	2009	1	T1
SWE	M	2009	4	T1
SWE	M	2009	1	T1
SWE	L	2009	10	T3
SWE	M	2009	1	T1
SWE	M	2009	9	T3
SWE	M	2009	6	T2
SWE	L	2009	8	T2
SWE	M	2009	3	T1
SWE	M	2009	5	T2
SWE	L	2009	4	T1
SWE	M	2009	6	T2
SWE	M	2009	5	T2
SWE	L	2009	9	T3
SWE	M	2009	9	T3
SWE	M	2009	1	T1
SWE	L	2009	10	T3
SWE	L	2009	2	T1
SWE	M	2009	7	T2
SWE	M	2009	5	T2
SWE	L	2009	1	T1
SWE	M	2009	9	T3
SWE	M	2009	10	T3
SWE	L	2009	12	T3
SWE	M	2009	5	T2
SWE	M	2009	7	T2
SWE	M	2009	11	T3
SWE	L	2009	4	T1
SWE	M	2009	1	T1
SWE	M	2009	2	T1
SWE	M	2009	8	T2
SWE	M	2009	12	T3
SWE	L	2009	9	T3
SWE	L	2009	5	T2
SWE	L	2009	4	T1
SWE	M	2009	4	T1
SWE	M	2009	5	T2
SWE	L	2009	12	T3
SWE	L	2009	8	T2
SWE	M	2009	9	T3
SWE	M	2009	8	T2
SWE	L	2009	8	T2
SWE	M	2009	12	T3
SWE	M	2009	10	T3
SWE	L	2009	7	T2
SWE	M	2009	12	T3
SWE	M	2009	4	T1
SWE	M	2009	7	T2
SWE	L	2009	8	T2
SWE	M	2009	10	T3
SWE	M	2009	11	T3
SWE	L	2009	9	T3
SWE	M	2009	4	T1
SWE	L	2009	5	T2
SWE	M	2009	8	T2
SWE	L	2009	1	T1
SWE	L	2009	5	T2
SWE	M	2009	1	T1
SWE	M	2009	3	T1
SWE	L	2009	7	T2
SWE	L	2009	7	T2
SWE	M	2009	12	T3
SWE	L	2009	11	T3
SWE	M	2009	3	T1
SWE	L	2009	6	T2
SWE	M	2009	12	T3
SWE	M	2009	9	T3
SWE	M	2009	2	T1
SWE	M	2009	4	T1
SWE	L	2009	12	T3
SWE	M	2009	8	T2
SWE	M	2009	5	T2
SWE	M	2009	5	T2
SWE	L	2009	6	T2
SWE	M	2009	5	T2
SWE	L	2009	5	T2
SWE	M	2009	1	T1
SWE	M	2009	4	T1
SWE	L	2009	8	T2
SWE	L	2009	11	T3
SWE	L	2009	10	T3
SWE	M	2009	7	T2
SWE	L	2009	2	T1
SWE	L	2009	7	T2
SWE	M	2009	2	T1
SWE	M	2009	6	T2
SWE	M	2009	8	T2
SWE	L	2009	3	T1
SWE	L	2009	9	T3
SWE	M	2009	2	T1
SWE	M	2009	1	T1
SWE	L	2009	3	T1
SWE	L	2009	3	T1
SWE	M	2009	3	T1
SWE	M	2009	2	T1
SWE	M	2009	7	T2
SWE	M	2009	12	T3
SWE	L	2009	3	T1
SWE	M	2009	7	T2
SWE	L	2009	3	T1
SWE	M	2009	7	T2
SWE	L	2009	7	T2
SWE	L	2009	10	T3
SWE	L	2009	4	T1
SWE	L	2009	4	T1
SWE	M	2009	5	T2
SWE	M	2009	3	T1
SWE	L	2009	3	T1
SWE	L	2009	7	T2
SWE	M	2009	3	T1
SWE	L	2009	3	T1
SWE	L	2009	2	T1
SWE	L	2009	4	T1
SWE	L	2009	9	T3
SWE	M	2009	2	T1
SWE	M	2009	8	T2
SWE	L	2009	7	T2
SWE	L	2009	7	T2
SWE	M	2009	2	T1
SWE	L	2009	8	T2
SWE	L	2009	8	T2
SWE	L	2009	2	T1
SWE	L	2009	5	T2
SWE	L	2009	5	T2
SWE	L	2009	6	T2
SWE	M	2009	11	T3
SWE	M	2009	11	T3
SWE	M	2009	2	T1
SWE	L	2009	11	T3
SWE	M	2009	8	T2
SWE	M	2009	6	T2
SWE	L	2009	3	T1
SWE	M	2009	3	T1
SWE	L	2009	4	T1
SWE	L	2009	8	T2
SWE	M	2009	4	T1
SWE	M	2009	1	T1
SWE	M	2009	8	T2
SWE	M	2009	9	T3
SWE	L	2009	9	T3
SWE	M	2009	10	T3
SWE	L	2009	1	T1
SWE	L	2009	2	T1
SWE	L	2009	9	T3
SWE	M	2009	8	T2
SWE	L	2009	12	T3
SWE	M	2009	7	T2
SWE	L	2009	1	T1
SWE	L	2009	1	T1
SWE	M	2009	7	T2
SWE	M	2009	3	T1
SWE	M	2009	4	T1
SWE	M	2009	12	T3
SWE	M	2009	1	T1
SWE	M	2009	9	T3
SWE	L	2009	5	T2
SWE	L	2009	9	T3
SWE	M	2009	7	T2
SWE	M	2009	3	T1
SWE	M	2009	11	T3
SWE	M	2009	12	T3
SWE	L	2009	12	T3
SWE	M	2009	5	T2
SWE	M	2009	3	T1
SWE	L	2009	2	T1
SWE	M	2009	5	T2
SWE	M	2009	6	T2
SWE	L	2009	7	T2
SWE	L	2009	1	T1
SWE	L	2009	1	T1
SWE	L	2009	10	T3
SWE	L	2009	4	T1
SWE	M	2009	6	T2
SWE	L	2009	4	T1
SWE	L	2009	1	T1
SWE	M	2009	4	T1
SWE	L	2009	3	T1
SWE	L	2009	3	T1
SWE	L	2009	10	T3
SWE	M	2009	8	T2
SWE	M	2009	9	T3
SWE	L	2009	8	T2
SWE	M	2009	2	T1
SWE	M	2009	10	T3
SWE	L	2009	10	T3
SWE	M	2009	3	T1
SWE	M	2009	5	T2
SWE	M	2009	4	T1
SWE	L	2009	3	T1
SWE	L	2009	7	T2
SWE	M	2009	8	T2
SWE	L	2009	5	T2
SWE	L	2009	5	T2
SWE	L	2009	5	T2
SWE	M	2009	1	T1
SWE	L	2009	6	T2
SWE	L	2009	5	T2
SWE	L	2009	4	T1
SWE	M	2009	1	T1
SWE	L	2009	12	T3
SWE	L	2009	5	T2
SWE	L	2009	12	T3
SWE	L	2009	2	T1
SWE	L	2009	3	T1
SWE	L	2009	1	T1
SWE	L	2009	2	T1
SWE	M	2009	9	T3
SWE	M	2009	10	T3
SWE	M	2009	3	T1
SWE	M	2009	4	T1
SWE	M	2009	11	T3
SWE	M	2009	8	T2
SWE	M	2009	7	T2
SWE	L	2009	3	T1
SWE	M	2009	2	T1
SWE	M	2009	1	T1
SWE	M	2009	5	T2
SWE	M	2009	2	T1
SWE	M	2009	12	T3
SWE	M	2009	8	T2
SWE	M	2009	5	T2
SWE	L	2009	8	T2
SWE	L	2009	8	T2
SWE	L	2009	12	T3
SWE	M	2009	5	T2
SWE	L	2009	1	T1
SWE	M	2009	2	T1
SWE	M	2009	9	T3
SWE	L	2009	2	T1
SWE	M	2009	9	T3
SWE	L	2009	5	T2
SWE	M	2009	10	T3
SWE	L	2009	4	T1
SWE	M	2009	12	T3
SWE	L	2009	10	T3
SWE	L	2009	2	T1
SWE	M	2009	6	T2
SWE	M	2009	9	T3
SWE	L	2009	2	T1
SWE	L	2009	2	T1
SWE	L	2009	4	T1
SWE	M	2009	1	T1
SWE	L	2009	5	T2
SWE	L	2009	3	T1
SWE	M	2009	1	T1
SWE	L	2009	8	T2
SWE	L	2009	9	T3
SWE	M	2009	4	T1
SWE	M	2009	1	T1
SWE	L	2009	7	T2
SWE	M	2009	5	T2
SWE	L	2009	2	T1
SWE	M	2009	2	T1
SWE	L	2009	2	T1
SWE	M	2009	5	T2
SWE	L	2009	2	T1
SWE	L	2009	6	T2
SWE	M	2009	8	T2
SWE	L	2009	12	T3
SWE	L	2009	2	T1
SWE	L	2009	7	T2
SWE	L	2009	6	T2
SWE	M	2009	4	T1
SWE	L	2009	3	T1
SWE	L	2009	11	T3
SWE	M	2009	2	T1
SWE	M	2009	11	T3
SWE	L	2009	2	T1
SWE	L	2009	1	T1
SWE	M	2009	2	T1
SWE	L	2009	2	T1
SWE	M	2009	5	T2
SWE	L	2009	4	T1
SWE	L	2009	3	T1
SWE	L	2009	6	T2
SWE	M	2009	8	T2
SWE	M	2009	7	T2
SWE	M	2009	5	T2
SWE	L	2009	5	T2
SWE	M	2009	3	T1
SWE	L	2009	3	T1
SWE	M	2009	6	T2
SWE	M	2009	3	T1
SWE	M	2009	2	T1
SWE	L	2009	2	T1
SWE	L	2009	10	T3
SWE	L	2009	3	T1
SWE	M	2009	6	T2
SWE	L	2009	6	T2
SWE	M	2009	1	T1
SWE	M	2009	1	T1
SWE	M	2009	6	T2
SWE	M	2009	11	T3
SWE	L	2009	11	T3
SWE	L	2009	3	T1
SWE	L	2009	3	T1
SWE	L	2009	3	T1
SWE	M	2009	9	T3
SWE	L	2009	6	T2
SWE	L	2009	3	T1
SWE	L	2009	3	T1
SWE	M	2009	9	T3
SWE	M	2009	3	T1
SWE	M	2009	7	T2
SWE	L	2009	5	T2
SWE	L	2009	9	T3
SWE	L	2009	11	T3
SWE	M	2009	9	T3
SWE	L	2009	8	T2
SWE	L	2009	2	T1
SWE	M	2009	7	T2
SWE	L	2009	6	T2
SWE	L	2009	11	T3
SWE	M	2009	12	T3
SWE	L	2009	9	T3
SWE	L	2009	9	T3
SWE	M	2009	12	T3
SWE	M	2009	2	T1
SWE	M	2009	5	T2
SWE	M	2009	2	T1
SWE	L	2009	3	T1
SWE	M	2009	2	T1
SWE	L	2009	5	T2
SWE	L	2009	9	T3
SWE	L	2009	7	T2
SWE	L	2009	5	T2
SWE	L	2009	1	T1
SWE	L	2009	12	T3
SWE	M	2009	2	T1
SWE	M	2009	10	T3
SWE	L	2009	7	T2
SWE	M	2009	3	T1
SWE	M	2009	1	T1
SWE	M	2009	8	T2
SWE	L	2009	10	T3
SWE	L	2009	2	T1
SWE	M	2009	7	T2
SWE	M	2009	4	T1
SWE	M	2009	4	T1
SWE	L	2009	7	T2
SWE	M	2009	3	T1
SWE	L	2009	10	T3
SWE	L	2009	1	T1
SWE	L	2009	2	T1
SWE	M	2009	6	T2
SWE	M	2009	9	T3
SWE	M	2009	7	T2
SWE	L	2009	8	T2
SWE	L	2009	5	T2
SWE	M	2009	3	T1
SWE	L	2009	9	T3
SWE	L	2009	9	T3
SWE	L	2009	9	T3
SWE	L	2009	4	T1
SWE	M	2009	1	T1
SWE	M	2009	2	T1
SWE	M	2009	5	T2
SWE	L	2009	4	T1
SWE	M	2009	9	T3
SWE	M	2009	8	T2
SWE	L	2009	12	T3
SWE	L	2009	5	T2
SWE	M	2009	7	T2
SWE	M	2009	1	T1
SWE	L	2009	9	T3
SWE	L	2009	5	T2
SWE	L	2009	12	T3
SWE	M	2009	7	T2
SWE	M	2009	7	T2
SWE	L	2009	4	T1
SWE	M	2009	7	T2
SWE	L	2009	1	T1
SWE	M	2009	11	T3
SWE	L	2009	6	T2
SWE	L	2009	11	T3
SWE	M	2009	3	T1
SWE	M	2009	3	T1
SWE	M	2009	8	T2
SWE	L	2009	5	T2
SWE	M	2009	9	T3
SWE	M	2009	8	T2
SWE	L	2009	5	T2
SWE	L	2009	1	T1
SWE	M	2009	3	T1
SWE	M	2009	12	T3
SWE	L	2009	2	T1
SWE	M	2009	1	T1
SWE	M	2009	9	T3
SWE	L	2009	6	T2
SWE	M	2009	5	T2
SWE	L	2009	9	T3
SWE	M	2009	10	T3
SWE	L	2009	4	T1
SWE	L	2009	11	T3
SWE	M	2009	6	T2
SWE	L	2009	1	T1
SWE	M	2009	10	T3
SWE	L	2009	8	T2
SWE	L	2009	11	T3
SWE	L	2009	10	T3
SWE	M	2009	7	T2
SWE	M	2009	6	T2
SWE	L	2009	4	T1
SWE	L	2009	4	T1
SWE	L	2009	6	T2
SWE	M	2009	7	T2
SWE	M	2009	2	T1
SWE	M	2009	8	T2
SWE	M	2009	6	T2
SWE	M	2009	2	T1
SWE	L	2009	1	T1
SWE	M	2009	1	T1
SWE	M	2009	4	T1
SWE	M	2009	9	T3
SWE	M	2009	8	T2
SWE	L	2009	7	T2
SWE	L	2009	10	T3
SWE	M	2009	8	T2
SWE	L	2009	10	T3
SWE	L	2009	6	T2
SWE	L	2009	3	T1
SWE	L	2009	6	T2
SWE	M	2009	4	T1
SWE	L	2009	2	T1
SWE	M	2009	5	T2
SWE	M	2009	4	T1
SWE	L	2009	5	T2
SWE	M	2009	5	T2
SWE	L	2009	2	T1
SWE	M	2009	12	T3
SWE	M	2009	8	T2
SWE	L	2009	5	T2
SWE	M	2009	2	T1
SWE	M	2009	4	T1
SWE	L	2009	9	T3
SWE	L	2009	9	T3
SWE	L	2009	8	T2
SWE	M	2009	1	T1
SWE	L	2009	12	T3
SWE	L	2009	7	T2
SWE	M	2009	1	T1
SWE	M	2009	4	T1
SWE	L	2009	6	T2
SWE	M	2009	3	T1
SWE	L	2008	8	T2
SWE	L	2008	10	T3
SWE	L	2008	1	T1
SWE	L	2008	5	T2
SWE	L	2008	6	T2
SWE	M	2008	6	T2
SWE	M	2008	2	T1
SWE	M	2008	10	T3
SWE	M	2008	8	T2
SWE	M	2008	6	T2
SWE	L	2008	7	T2
SWE	M	2008	5	T2
SWE	M	2008	7	T2
SWE	L	2008	5	T2
SWE	L	2008	10	T3
SWE	M	2008	10	T3
SWE	M	2008	11	T3
SWE	M	2008	5	T2
SWE	L	2008	12	T3
SWE	M	2008	1	T1
SWE	M	2008	7	T2
SWE	M	2008	4	T1
SWE	L	2008	4	T1
SWE	M	2008	2	T1
SWE	L	2008	9	T3
SWE	L	2008	2	T1
SWE	L	2008	6	T2
SWE	M	2008	2	T1
SWE	M	2008	7	T2
SWE	M	2008	4	T1
SWE	M	2008	4	T1
SWE	L	2008	12	T3
SWE	M	2008	5	T2
SWE	M	2008	2	T1
SWE	L	2008	1	T1
SWE	M	2008	10	T3
SWE	L	2008	10	T3
SWE	M	2008	8	T2
SWE	M	2008	9	T3
SWE	L	2008	5	T2
SWE	M	2008	6	T2
SWE	M	2008	3	T1
SWE	M	2008	7	T2
SWE	L	2008	7	T2
SWE	M	2008	10	T3
SWE	L	2008	2	T1
SWE	L	2008	1	T1
SWE	M	2008	2	T1
SWE	L	2008	9	T3
SWE	M	2008	4	T1
SWE	L	2008	10	T3
SWE	L	2008	4	T1
SWE	L	2008	3	T1
SWE	M	2008	3	T1
SWE	M	2008	3	T1
SWE	L	2008	1	T1
SWE	M	2008	1	T1
SWE	M	2008	1	T1
SWE	M	2008	11	T3
SWE	L	2008	3	T1
SWE	M	2008	5	T2
SWE	M	2008	1	T1
SWE	M	2008	7	T2
SWE	M	2008	1	T1
SWE	M	2008	1	T1
SWE	M	2008	12	T3
SWE	M	2008	12	T3
SWE	L	2008	9	T3
SWE	M	2008	2	T1
SWE	M	2008	3	T1
SWE	M	2008	11	T3
SWE	L	2008	1	T1
SWE	M	2008	3	T1
SWE	M	2008	4	T1
SWE	M	2008	4	T1
SWE	L	2008	5	T2
SWE	L	2008	3	T1
SWE	L	2008	9	T3
SWE	M	2008	6	T2
SWE	L	2008	8	T2
SWE	L	2008	7	T2
SWE	L	2008	8	T2
SWE	L	2008	8	T2
SWE	L	2008	1	T1
SWE	M	2008	6	T2
SWE	L	2008	3	T1
SWE	M	2008	7	T2
SWE	M	2008	3	T1
SWE	L	2008	12	T3
SWE	M	2008	5	T2
SWE	L	2008	8	T2
SWE	L	2008	12	T3
SWE	L	2008	7	T2
SWE	M	2008	1	T1
SWE	L	2008	9	T3
SWE	L	2008	12	T3
SWE	M	2008	3	T1
SWE	L	2008	1	T1
SWE	L	2008	1	T1
SWE	L	2008	8	T2
SWE	L	2008	1	T1
SWE	M	2008	2	T1
SWE	L	2008	3	T1
SWE	M	2008	3	T1
SWE	L	2008	4	T1
SWE	L	2008	6	T2
SWE	M	2008	5	T2
SWE	M	2008	5	T2
SWE	M	2008	4	T1
SWE	M	2008	12	T3
SWE	M	2008	6	T2
SWE	M	2008	1	T1
SWE	M	2008	7	T2
SWE	M	2008	11	T3
SWE	M	2008	6	T2
SWE	L	2008	3	T1
SWE	L	2008	12	T3
SWE	L	2008	6	T2
SWE	L	2008	9	T3
SWE	M	2008	9	T3
SWE	L	2008	1	T1
SWE	L	2008	7	T2
SWE	M	2008	6	T2
SWE	L	2008	2	T1
SWE	L	2008	3	T1
SWE	M	2008	1	T1
SWE	L	2008	2	T1
SWE	M	2008	11	T3
SWE	L	2008	1	T1
SWE	L	2008	3	T1
SWE	M	2008	2	T1
SWE	M	2008	2	T1
SWE	M	2008	5	T2
SWE	L	2008	8	T2
SWE	M	2008	6	T2
SWE	L	2008	3	T1
SWE	M	2008	2	T1
SWE	L	2008	1	T1
SWE	M	2008	6	T2
SWE	M	2008	5	T2
SWE	M	2008	6	T2
SWE	L	2008	3	T1
SWE	M	2008	3	T1
SWE	L	2008	2	T1
SWE	M	2008	4	T1
SWE	M	2008	2	T1
SWE	M	2008	2	T1
SWE	M	2008	3	T1
SWE	L	2008	5	T2
SWE	M	2008	5	T2
SWE	M	2008	6	T2
SWE	M	2008	6	T2
SWE	L	2008	4	T1
SWE	L	2008	1	T1
SWE	L	2008	1	T1
SWE	M	2008	6	T2
SWE	L	2008	11	T3
SWE	M	2008	1	T1
SWE	M	2008	5	T2
SWE	M	2008	5	T2
SWE	L	2008	5	T2
SWE	L	2008	9	T3
SWE	L	2008	8	T2
SWE	L	2008	6	T2
SWE	L	2008	12	T3
SWE	M	2008	4	T1
SWE	M	2008	9	T3
SWE	L	2008	4	T1
SWE	L	2008	4	T1
SWE	L	2008	6	T2
SWE	M	2008	4	T1
SWE	M	2008	3	T1
SWE	M	2008	4	T1
SWE	M	2008	1	T1
SWE	M	2008	1	T1
SWE	L	2008	2	T1
SWE	M	2008	8	T2
SWE	M	2008	1	T1
SWE	M	2008	2	T1
SWE	M	2008	2	T1
SWE	L	2008	9	T3
SWE	L	2008	6	T2
SWE	M	2008	2	T1
SWE	M	2008	3	T1
SWE	M	2008	6	T2
SWE	L	2008	7	T2
SWE	L	2008	1	T1
SWE	M	2008	9	T3
SWE	M	2008	5	T2
SWE	L	2008	5	T2
SWE	M	2008	5	T2
SWE	M	2008	10	T3
SWE	M	2008	6	T2
SWE	M	2008	7	T2
SWE	M	2008	6	T2
SWE	M	2008	6	T2
SWE	L	2008	7	T2
SWE	L	2008	9	T3
SWE	M	2008	5	T2
SWE	L	2008	3	T1
SWE	L	2008	5	T2
SWE	L	2008	9	T3
SWE	L	2008	3	T1
SWE	L	2008	1	T1
SWE	M	2008	8	T2
SWE	M	2008	1	T1
SWE	L	2008	2	T1
SWE	M	2008	9	T3
SWE	L	2008	8	T2
SWE	L	2008	2	T1
SWE	M	2008	8	T2
SWE	L	2008	5	T2
SWE	M	2008	4	T1
SWE	M	2008	6	T2
SWE	L	2008	6	T2
SWE	L	2008	4	T1
SWE	M	2008	4	T1
SWE	L	2008	1	T1
SWE	L	2008	9	T3
SWE	L	2008	9	T3
SWE	L	2008	7	T2
SWE	M	2008	1	T1
SWE	M	2008	10	T3
SWE	M	2008	1	T1
SWE	L	2008	4	T1
SWE	L	2008	10	T3
SWE	L	2008	5	T2
SWE	M	2008	10	T3
SWE	L	2008	3	T1
SWE	M	2008	5	T2
SWE	M	2008	5	T2
SWE	M	2008	4	T1
SWE	L	2008	1	T1
SWE	L	2008	9	T3
SWE	L	2008	6	T2
SWE	L	2008	5	T2
SWE	L	2008	9	T3
SWE	L	2008	9	T3
SWE	L	2008	5	T2
SWE	L	2008	5	T2
SWE	M	2008	3	T1
SWE	L	2008	3	T1
SWE	L	2008	4	T1
SWE	M	2008	6	T2
SWE	M	2008	3	T1
SWE	M	2008	4	T1
SWE	M	2008	3	T1
SWE	M	2008	3	T1
SWE	M	2008	11	T3
SWE	L	2008	6	T2
SWE	M	2008	11	T3
SWE	M	2008	9	T3
SWE	L	2008	1	T1
SWE	L	2008	4	T1
SWE	L	2008	10	T3
SWE	L	2008	7	T2
SWE	L	2008	3	T1
SWE	L	2008	8	T2
SWE	M	2008	10	T3
SWE	L	2008	4	T1
SWE	M	2008	6	T2
SWE	M	2008	6	T2
SWE	M	2008	10	T3
SWE	M	2008	10	T3
SWE	M	2008	5	T2
SWE	M	2008	6	T2
SWE	M	2008	8	T2
SWE	M	2008	4	T1
SWE	L	2008	2	T1
SWE	M	2008	5	T2
SWE	L	2008	9	T3
SWE	L	2008	4	T1
SWE	L	2008	2	T1
SWE	M	2008	8	T2
SWE	L	2008	9	T3
SWE	M	2008	3	T1
SWE	L	2008	1	T1
SWE	M	2008	4	T1
SWE	L	2008	7	T2
SWE	L	2008	6	T2
SWE	L	2008	3	T1
SWE	L	2008	5	T2
SWE	L	2008	12	T3
SWE	M	2008	11	T3
SWE	M	2008	9	T3
SWE	M	2008	8	T2
SWE	M	2008	1	T1
SWE	M	2008	1	T1
SWE	L	2008	9	T3
SWE	M	2008	2	T1
SWE	M	2008	7	T2
SWE	L	2008	2	T1
SWE	M	2008	1	T1
SWE	L	2008	5	T2
SWE	L	2008	8	T2
SWE	M	2008	9	T3
SWE	M	2008	6	T2
SWE	L	2008	1	T1
SWE	M	2008	11	T3
SWE	M	2008	3	T1
SWE	M	2008	3	T1
SWE	M	2008	2	T1
SWE	M	2008	10	T3
SWE	M	2008	4	T1
SWE	L	2008	1	T1
SWE	L	2008	4	T1
SWE	L	2008	8	T2
SWE	M	2008	2	T1
SWE	L	2008	5	T2
SWE	L	2008	2	T1
SWE	L	2008	5	T2
SWE	L	2008	7	T2
SWE	L	2008	5	T2
SWE	L	2008	9	T3
SWE	M	2008	8	T2
SWE	M	2008	2	T1
SWE	L	2008	2	T1
SWE	L	2008	3	T1
SWE	L	2008	4	T1
SWE	M	2008	7	T2
SWE	L	2008	3	T1
SWE	L	2008	3	T1
SWE	M	2008	1	T1
SWE	L	2008	1	T1
SWE	M	2008	3	T1
SWE	L	2008	1	T1
SWE	L	2008	9	T3
SWE	M	2008	6	T2
SWE	L	2008	9	T3
SWE	M	2008	8	T2
SWE	L	2008	2	T1
SWE	M	2008	4	T1
SWE	M	2008	4	T1
SWE	L	2008	4	T1
SWE	M	2008	5	T2
SWE	L	2008	1	T1
SWE	L	2008	11	T3
SWE	L	2008	6	T2
SWE	M	2008	10	T3
SWE	M	2008	4	T1
SWE	M	2008	12	T3
SWE	M	2008	3	T1
SWE	L	2008	4	T1
SWE	M	2008	5	T2
SWE	M	2008	9	T3
SWE	M	2008	4	T1
SWE	L	2008	4	T1
SWE	M	2008	6	T2
SWE	L	2008	11	T3
SWE	M	2008	6	T2
SWE	L	2008	5	T2
SWE	L	2008	5	T2
SWE	L	2008	7	T2
SWE	M	2008	2	T1
SWE	L	2008	9	T3
SWE	M	2008	7	T2
SWE	L	2008	4	T1
SWE	M	2008	5	T2
SWE	L	2008	4	T1
SWE	M	2008	5	T2
SWE	L	2008	6	T2
SWE	L	2008	3	T1
SWE	M	2008	8	T2
SWE	M	2008	4	T1
SWE	M	2008	1	T1
SWE	L	2008	7	T2
SWE	M	2008	3	T1
SWE	M	2008	6	T2
SWE	M	2008	2	T1
SWE	M	2008	5	T2
SWE	M	2008	3	T1
SWE	M	2008	6	T2
SWE	L	2008	5	T2
SWE	L	2008	3	T1
SWE	L	2008	3	T1
SWE	L	2008	3	T1
SWE	L	2008	1	T1
SWE	L	2008	6	T2
SWE	L	2008	7	T2
SWE	L	2008	10	T3
SWE	L	2008	10	T3
SWE	L	2008	3	T1
SWE	L	2008	6	T2
SWE	M	2008	1	T1
SWE	L	2008	8	T2
SWE	L	2008	3	T1
SWE	M	2008	10	T3
SWE	M	2008	10	T3
SWE	L	2008	3	T1
SWE	M	2008	12	T3
SWE	M	2008	3	T1
SWE	L	2008	1	T1
SWE	L	2008	12	T3
SWE	L	2008	7	T2
SWE	M	2008	6	T2
SWE	L	2008	5	T2
SWE	M	2008	6	T2
SWE	M	2008	11	T3
SWE	M	2008	1	T1
SWE	L	2008	11	T3
SWE	M	2008	9	T3
SWE	M	2008	2	T1
SWE	M	2008	6	T2
SWE	L	2008	7	T2
SWE	L	2008	10	T3
SWE	L	2008	1	T1
SWE	M	2008	6	T2
SWE	L	2008	12	T3
SWE	L	2008	4	T1
SWE	M	2008	2	T1
SWE	L	2008	9	T3
SWE	L	2008	9	T3
SWE	L	2008	1	T1
SWE	M	2008	5	T2
SWE	L	2008	11	T3
SWE	M	2008	9	T3
SWE	L	2008	6	T2
SWE	M	2008	3	T1
SWE	M	2008	3	T1
SWE	M	2008	8	T2
SWE	L	2008	3	T1
SWE	L	2008	6	T2
SWE	M	2008	12	T3
SWE	M	2008	1	T1
SWE	M	2008	2	T1
SWE	M	2008	2	T1
SWE	M	2008	4	T1
SWE	L	2008	7	T2
SWE	M	2008	5	T2
SWE	M	2008	4	T1
SWE	M	2008	11	T3
SWE	M	2008	7	T2
SWE	L	2008	2	T1
SWE	M	2008	5	T2
SWE	L	2008	10	T3
SWE	M	2008	9	T3
SWE	L	2008	1	T1
SWE	M	2008	7	T2
SWE	M	2008	7	T2
SWE	M	2008	2	T1
SWE	M	2008	2	T1
SWE	L	2008	6	T2
SWE	L	2008	7	T2
SWE	L	2008	6	T2
SWE	L	2008	6	T2
SWE	M	2008	1	T1
SWE	L	2008	3	T1
SWE	L	2008	3	T1
SWE	M	2008	10	T3
SWE	M	2008	5	T2
SWE	M	2008	3	T1
SWE	M	2008	7	T2
SWE	L	2008	3	T1
SWE	M	2008	7	T2
SWE	M	2008	1	T1
SWE	L	2008	3	T1
SWE	L	2008	4	T1
SWE	M	2008	11	T3
SWE	L	2008	5	T2
SWE	M	2008	9	T3
SWE	M	2008	1	T1
SWE	L	2008	2	T1
SWE	M	2008	5	T2
SWE	L	2008	6	T2
SWE	L	2008	3	T1
SWE	L	2008	3	T1
SWE	L	2008	3	T1
SWE	M	2008	3	T1
SWE	L	2008	12	T3
SWE	M	2008	11	T3
SWE	L	2008	3	T1
SWE	L	2008	3	T1
SWE	M	2008	11	T3
SWE	M	2008	1	T1
SWE	L	2008	2	T1
SWE	L	2008	10	T3
SWE	L	2008	10	T3
SWE	M	2008	2	T1
SWE	M	2008	6	T2
SWE	M	2008	6	T2
SWE	M	2008	2	T1
SWE	L	2008	4	T1
SWE	M	2008	5	T2
SWE	M	2008	5	T2
SWE	L	2008	9	T3
SWE	L	2008	2	T1
SWE	L	2008	3	T1
SWE	M	2008	4	T1
SWE	L	2008	12	T3
SWE	L	2008	12	T3
SWE	L	2008	4	T1
SWE	L	2008	2	T1
SWE	L	2008	2	T1
SWE	M	2008	7	T2
SWE	L	2008	2	T1
SWE	L	2008	4	T1
SWE	M	2008	1	T1
SWE	M	2008	4	T1
SWE	L	2008	3	T1
SWE	L	2008	6	T2
SWE	M	2008	10	T3
SWE	L	2008	2	T1
SWE	L	2008	1	T1
SWE	M	2008	7	T2
SWE	M	2008	4	T1
SWE	M	2008	3	T1
SWE	M	2008	3	T1
SWE	M	2008	2	T1
SWE	M	2008	4	T1
SWE	L	2008	4	T1
SWE	M	2008	6	T2
SWE	L	2008	5	T2
SWE	L	2008	6	T2
SWE	M	2008	12	T3
SWE	L	2008	12	T3
SWE	M	2008	1	T1
SWE	L	2008	11	T3
SWE	L	2008	10	T3
SWE	L	2008	4	T1
SWE	M	2008	3	T1
SWE	M	2008	4	T1
SWE	L	2008	12	T3
SWE	M	2008	4	T1
SWE	L	2008	8	T2
SWE	L	2008	7	T2
SWE	M	2008	6	T2
SWE	L	2008	7	T2
SWE	M	2008	7	T2
SWE	M	2008	7	T2
SWE	L	2008	9	T3
SWE	L	2008	8	T2
SWE	L	2008	5	T2
SWE	M	2008	9	T3
SWE	M	2008	9	T3
SWE	L	2008	7	T2
SWE	M	2008	4	T1
SWE	L	2008	2	T1
SWE	M	2008	6	T2
SWE	M	2008	6	T2
SWE	L	2008	4	T1
SWE	L	2008	1	T1
SWE	M	2008	7	T2
SWE	L	2008	1	T1
SWE	L	2008	7	T2
SWE	M	2008	1	T1
SWE	M	2008	8	T2
SWE	L	2008	10	T3
SWE	L	2008	9	T3
SWE	L	2008	9	T3
SWE	L	2008	8	T2
SWE	L	2008	8	T2
SWE	L	2008	3	T1
SWE	M	2008	3	T1
SWE	M	2008	3	T1
SWE	M	2008	3	T1
SWE	M	2008	2	T1
SWE	M	2008	11	T3
SWE	M	2008	5	T2
SWE	L	2008	8	T2
SWE	L	2008	2	T1
SWE	M	2008	8	T2
SWE	M	2008	3	T1
SWE	M	2008	2	T1
SWE	L	2008	8	T2
SWE	M	2008	9	T3
SWE	L	2008	6	T2
SWE	M	2008	3	T1
SWE	M	2008	1	T1
SWE	M	2008	2	T1
SWE	M	2008	4	T1
SWE	L	2008	8	T2
SWE	M	2008	2	T1
SWE	M	2008	2	T1
SWE	M	2008	10	T3
SWE	M	2008	4	T1
SWE	M	2008	3	T1
SWE	L	2008	10	T3
SWE	M	2008	2	T1
SWE	M	2008	6	T2
SWE	M	2008	12	T3
SWE	L	2008	8	T2
SWE	M	2008	3	T1
SWE	M	2008	2	T1
SWE	M	2008	11	T3
SWE	L	2008	8	T2
SWE	M	2008	3	T1
SWE	L	2008	3	T1
SWE	M	2008	5	T2
SWE	L	2008	9	T3
SWE	L	2008	6	T2
SWE	M	2008	1	T1
SWE		2008	9	T3
SWE	M	2008	12	T3
SWE	M	2008	12	T3
[truncated: 130,790 more rows]

## Sheet: XC-Ski 2
Sex	Month	Year of Birth	Rating points
Male	1	1976	898
Male						Total N with birthdate (month) data = 11 377
Male	2	1976	646			One row = one individual
Male	6	1977	885			Rows without birth data not included
Male
Male	8	1967	865
Male	5	1980
Male
Male	6	1974
Male
Male
Male
Male
Male		1980	737
Male	8	1977	671
Male
Male
Male
Male
Male
Male
Male		1981
Male
Male		1983	869
Male	11	1986	821
Male
Male	5	1980	793
Male
Male
Male		1969
Male
Male
Male	11	1987	880
Male
Male	10	1976
Male	9	1978
Male	3	1983
Male
Male
Male
Male		1979
Male
Male
Male	6	1977
Male			836
Male	7	1980	695
Male
Male
Male
Male	10	1973	806
Male
Male
Male
Male			600
Male
Male
Male	5	1973	753
Male	12	1985	857
Male
Male	11	1978
Male
Male
Male	4	1982
Male		1973	796
Male	9	1976	722
Male	10	1975	791
Male	6	1987
Male
Male	10	1967
Male
Male	7	1977
Male
Male	5	1983	892
Male
Male	4	1958
Male	3	1986
Male		1962
Male
Male
Male	8	1971
Male		1987
Male
Male	4	1972	771
Male
Male
Male	12	1980	850
Male		1973	754
Male	3	1970
Male
Male
Male	5	1984
Male	12	1987	581
Male
Male	9	1961	717
Male	3	1980
Male
Male
Male
Male		1985	791
Male
Male
Male
Male	6	1968
Male		1982
Male
Male
Male
Male
Male
Male
Male
Male
Male
Male		1984
Male
Male
Male
Male
Male
Male
Male
Male
Male	3	1974	696
Male
Male	8	1987	814
Male		1984
Male	3	1961	737
Male	10	1977
Male
Male	5	1965	599
Male
Male		1968	586
Male
Male
Male		1970
Male
Male
Male		1964
Male	8	1976	707
Male		1975	843
Male	1	1984	733
Male	6	1958
Male
Male
Male	9	1978	599
Male	7	1967
Male	12	1956
Male
Male	2	1983
Male	5	1963
Male	2	1989
Male
Male		1974
Male
Male
Male		1979
Male
Male			604
Male	5	1977
Male
Male
Male		1972	779
Male	4	1986
Male	6	1978	686
Male	12	1967	611
Male
Male
Male
Male
Male		1964	714
Male
Male
Male
Male
Male	7	1987
Male
Male
Male
Male
Male
Male
Male
Male	7	1970	666
Male
Male
Male
Male
Male	4	1979
Male
Male
Male
Male
Male	7	1969	635
Male
Male		1966	677
Male
Male
Male
Male	5	1972	780
Male	12	1976	558
Male
Male	9	1981
Male
Male
Male
Male		1970
Male
Male
Male	7	1972	534
Male	11	1962
Male
Male
Male
Male
Male
Male		1982	604
Male		1962	665
Male
Male	7	1972	800
Male
Male
Male	9	1975	616
Male
Male
Male
Male
Male
Male
Male
Male
Male
Male
Male	12	1987
Male
Male
Male	2	1981
Male
Male
Male	11	1987	868
Male	10	1968
Male
Male	8	1978
Male	4	1989	689
Male	6	1982	794
Male
Male	4	1971
Male
Male
Male
Male
Male	9	1963	637
Male
Male
Male		1972
Male
Male
Male
Male
Male
Male	6	1977
Male
Male
Male
Male
Male
Male
Male
Male	10	1987
Male			549
Male	6	1983	671
Male
Male
Male
Male
Male
Male
Male
Male
Male
Male		1975	720
Male
Male
Male
Male	7	1962
Male
Male	10	1980	742
Male
Male	9	1969
Male	1	1967	581
Male		1971
Male	7	1979
Male	6	1966	585
Male
Male
Male
Male			532
Male	8	1980
Male
Male
Male
Male	9	1980	741
Male	6	1975
Male	10	1968	601
Male
Male
Male	9	1973
Male
Male
Male		1978
Male
Male	1	1985	627
Male	10	1974	547
Male		1975
Male
Male		1986	858
Male
Male
Male	8	1983
Male
Male	8	1972
Male	3	1960
Male		1975	626
Male
Male
Male
Male		1972	867
Male	5	1980
Male
Male
Male	12	1960	585
Male	10	1982	854
Male	11	1955	627
Male
Male
Male	11	1985	822
Male
Male
Male
Male
Male	3	1974
Male	8	1984	766
Male
Male			546
Male
Male
Male	3	1987	858
Male	7	1970
Male
Male
Male
Male	4	1979	759
Male	12	1985
Male
Male
Male
Male
Male
Male
Male
Male	4	1968	744
Male	7	1976	604
Male		1964
Male
Male
Male		1967
Male
Male
Male
Male	10	1989
Male	8	1968
Male
Male	3	1959
Male	5	1986
Male			604
Male	5	1973
Male	8	1983
Male
Male	5	1970	722
Male
Male
Male
Male
Male	8	1965	571
Male	10	1956
Male
Male
Male
Male	4	1967
Male
Male
Male
Male			631
Male
Male
Male
Male
Male
Male
Male			565
Male		1955
Male
Male
Male	8	1971
Male
Male	5	1974	614
Male	12	1965
Male	11	1974	638
Male		1972	612
Male
Male
Male
Male
Male	1	1985
Male		1985	830
Male	2	1975	545
Male
Male		1960	632
Male	9	1978	634
Male
Male
Male	5	1984
Male
Male		1971	656
Male
Male
Male	1	1959
Male
Male
Male
Male
Male
Male
Male		1977
Male	7	1956
Male	8	1955	577
Male		1970
Male	8	1969
Male
Male			519
Male
Male
Male		1974	770
Male
Male
Male
Male
Male
Male
Male		1962	577
Male
Male
Male
Male
Male
Male
Male
Male
Male
Male
Male
Male
Male
Male
Male
Male
Male
Male
Male
Male	11	1965
Male
Male
Male
Male
Male
Male
Male	6	1953	345
Male
Male
Male
Male
Male
Male
Male	6	1961
Male	3	1972
Male
Male
Male
Male
Male	8	1968
Male
Male
Male		1965	389
Male
Male
Male
Male
Male
Male
Male
Male		1973	381
Male
Male
Male
Male	6	1983
Male
Male
Male
Male	6	1945
Male
Male
Male
Male
Male
Male
Male
Male
Male
Male
Male
Male	11	1970
Male	1	1979
Male
Male
Male		1976	635
Male
Male
Male
Male
Male
Male
Male
Male
Male
Male
Male		1977
Male	5	1953	650
Male		1949
Male
Male
Male
Male
Male
Male
Male	9	1982	584
Male
Male	9	1966
Male
Male
Male
Male
Male
Male
Male
Male
Male	4	1965	650
Male
Male		1951	648
Male	5	1970	568
Male	7	1978	647
Male
Male
Male
Male
Male	6	1963	512
Male	9	1967
Male
Male	3	1968	694
Male			545
Male
Male
Male
Male		2000	373
Male
Male
Male			588
Male
Male
Male
Male
Male
Male	10	1989	735
Male
Male
Male	3	1967	602
Male
Male
Male	11	1952
Male
Male	9	1985
Male
Male
Male	2	1958
Male	3	1986
Male
Male	9	1970
Male
Male
Male
Male
Male	3	1981
Male	1	1955	652
Male
Male
Male	2	1984
Male			692
Male
Male
Male	5	1978
Male
Male
Male	12	1971
Male
Male	9	1962
Male
Male	5	1959	607
Male
Male
Male
Male	7	1957
Male
Male	9	1974
Male	1	1966
Male
Male
Male
Male
Male
Male
Male	5	1965	755
Male	6	1952
Male		1974	540
Male	1	1975	560
Male	9	1956
Male	1	1956	620
Male
Male
Male
Male	8	1976	590
Male
Male
Male	5	1966
Male
Male
Male	8	1963
Male
Male
Male	3	1961	448
Male
Male
Male		1954	432
Male
Male
Male	7	1956
Male
Male	3	1968
Male	2	1972
Male
Male
Male	3	1974
Male
Male
Male	12	1969
Male
Male			435
Male
Male
Male
Male
Male	10	1957
Male
Male
Male
Male	2	1954
Male
Male	3	1967
Male
Male
Male
Male
Male
Male
Male
Male	9	1983
Male	1	1959
Male	3	1959
Male
Male
Male	6	1957
Male	4	1980
Male
Male
Male
Male
Male	9	1970
Male
Male
Male
Male
Male
Male	5	1985
Male
Male
Male
Male
Male
Male	7	1958
Male	5	1962	549
Male
Male	6	1972	598
Male	8	1952
Male
Male
Male			515
Male		1967
Male
Male		1987
Male	4	1968
Male
Male			472
Male
Male
Male
Male
Male	5	1968
Male	8	1961
Male
Male
Male
Male
Male
Male
Male
Male
Male	1	1982
Male
Male	12	1983
Male
Male	7	1954	493
Male			516
Male
Male		1970
Male
Male
Male	1	1970
Male			475
Male
Male
Male
Male	2	1963	613
Male
Male
Male
Male		1964
Male	4	1957	520
Male
Male
Male
Male
Male			700
Male	4	1972
Male
Male
Male	10	1956	543
Male
Male	12	1959
Male
Male
Male
Male	7	1968
Male
Male
Male
Male	8	1961
Male	3	1939	525
Male	3	1971
Male
Male	7	1961
Male
Male
Male
Male
Male
Male
Male
Male
Male	10	1963
Male	2	1981	448
Male	1	1966	534
Male
Male
Male	2	1966
Male	3	1976
Male	7	1974	644
Male	6	1981
Male
Male
Male	11	1957
Male
Male
Male
Male		1967
Male
Male
Male
Male
Male	2	1958
Male
Male
Male
Male
Male
Male		1953	632
Male
Male
Male		1988	808
Male
Male
Male
Male	6	1947
Male
Male	8	1958	502
Male	8	1967	568
Male
Male	4	1952
Male
Male
Male
Male	3	1967
Male
Male	6	1948
Male
Male
Male	8	1965	431
Male
Male	6	1966
Male
Male
Male
Male		1967
Male
Male		1980
Male		1954	576
Male
Male
Male
Male
Male
Male
Male
Male
Male		1967
Male	4	1985
Male	1	1976	551
Male	2	1963
Male	10	1960
Male	4	1979	444
Male	8	1971	509
Male
Male	5	1967
Male	12	1965
Male
Male
Male	4	1967
Male
Male
Male		1972
Male	9	1971
Male	2	1959	572
Male
Male
Male
Male
Male
Male	11	1962	441
Male
Male			662
Male			562
Male	10	1965
Male		1945
Male	2	1946
Male		1973	529
Male		1979
Male	11	1959
Male	3	1970	476
Male
Male	3	1962
Male	12	1984
Male
Male
Male
Male		1965
Male
Male
Male	6	1970
Male		1951
Male
Male
Male	7	1963
Male
Male
Male
Male
Male
Male	2	1962
Male
Male		1970	526
Male
Male			652
Male
Male
Male	10	1972
Male	5	1960
Male
Male
Male
Male		1955	522
Male	6	1989
Male
Male
Male
Male
Male	9	1948	465
Male
Male
Male	9	1957
Male
Male
Male	2	1947	497
Male
Male
Male	4	1976
Male
Male	6	1949
Male	4	1957
Male
Male
Male
Male
Male
Male
Male
Male	8	1962	515
Male		1954	585
Male
Male
Male
Male
Male
Male		1945
Male
Male
Male	6	1971	555
Male
Male
Male			587
Male
Male	4	1972
Male	11	1953	497
Male	2	1965
Male
Male
Male
Male
Male
Male
Male
Male	1	1988
Male
Male	9	1962
Male
Male			499
Male
Male
Male
Male
Male
Male
Male		1968
Male	9	1967
Male
Male
Male
Male
Male
Male	2	1966	546
Male
Male
Male
Male
Male
Male	4	1980
Male
Male
Male
Male
Male
Male
Male	3	1962	586
Male			700
Male
Male	11	1965
Male
Male	8	1966
Male
Male
Male	5	1985	633
Male			615
Male	10	1978
Male
Male
Male
Male
Male
Male
Male
Male	7	1940
Male
Male	1	1962
Male	11	1952
Male
Male		1963	577
Male
Male			557
Male			450
Male		1969
Male
Male
Male	9	1966
Male
Male
Male
Male
Male			602
Male
Male
Male
Male	10	1963	512
Male	7	1976
Male
Male	12	1971	671
Male	8	1974
Male
Male
Male
Male
Male	9	1946
Male	2	1960
Male
Male
Male			496
Male
Male	2	1962
Male
Male
Male
Male
Male
Male
Male
Male	8	1970
Male
Male
Male
Male	7	1968
Male			521
Male
Male
Male
Male
Male	2	1968
Male
Male
Male	10	1967
Male	8	1956
Male	2	1965	661
Male
Male	6	1965
Male	9	1962	568
Male			496
Male
Male
Male
Male
Male
Male
Male
Male
Male			448
Male	1	2009
Male
Male
Male
Male	9	1956	430
Male	6	1961
Male
Male
Male
Male	6	1973	775
Male
Male
Male	9	1987
Male	6	1968	507
Male	10	1963	562
Male			491
Male	1	1978
Male
Male
Male
Male
Male			548
Male
Male
Male
Male
Male	7	1969
Male
Male
Male
Male	7	1967
Male	6	1970
Male
Male
Male
Male	2	1961
Male
Male
Male
Male
Male		1950	511
Male	12	1962	580
Male
Male	5	1989
Male			499
Male			532
Male
Male	7	1950
Male
Male
Male	2	1968
Male
Male
Male
Male	10	1971
Male			544
Male
Male	9	1983
Male	10	1948	511
Male
Male
Male	7	1960	564
Male	1	1954	561
Male	3	1978
Male	5	1974
Male	12	1969
Male	9	1955
Male
Male
Male	10	1966	542
Male	8	1954
Male		1968
Male		1959	529
Male
Male	9	1947
Male
Male
Male
Male	3	1962
Male
Male
Male
Male	5	1958
Male
Male
Male
Male
Male	7	1981	580
Male
Male
Male
Male
Male
Male
Male
Male	2	1977
Male
Male
Male	10	1972	555
Male	1	1967
Male	10	1989	628
Male
Male			494
Male	2	1958
Male	2	1965
Male	4	1966
Male	12	1979
Male
Male
Male
Male
Male	3	1942
Male	1	1958
Male
Male
Male
Male	5	1969	468
Male	8	1965
Male	10	1963
Male	1	1964
Male
Male
Male
Male
Male	12	1950	539
Male
Male
Male
Male	7	1954
Male
Male	3	1975
Male
Male
Male
Male
Male	5	1944
Male	3	1974
Male			539
Male	10	1957
Male
Male
Male	5	1959
Male
Male
Male			511
Male
Male
Male			496
Male
Male
Male	9	1971	692
Male
Male	7	1962
Male
Male			575
Male
Male
Male
Male	2	1978
Male
Male	10	1964
Male
Male	6	1975	661
Male			687
Male	5	1961	576
Male
Male	1	1951
Male
Male	12	1961
Male	4	1983
Male
Male
Male	8	1965
Male
Male
Male	8	1958
Male
Male	1	1966
Male	7	1976
Male
Male
Male
Male
Male
Male	2	1964
Male
Male
Male		1964
Male
Male	4	1971
Male	2	1962
Male			483
Male	8	1967	538
Male	3	1963
Male	12	1976
Male
Male
Male
Male
Male
Male
Male
Male
Male
Male
Male
Male		1964	605
Male	7	1952
Male
Male
Male		1971
Male
Male
Male	12	1967
Male
Male
Male
Male
Male
Male	2	1967
Male
Male
Male	2	1971
Male	4	1968
Male	9	1977	645
Male		1968
Male
Male
Male
Male
Male
Male
Male
Male
Male	5	1961
Male
Male
Male	4	1964
Male
Male
Male
Male
Male	2	1963
Male	4	1951
Male
Male
Male
Male
Male
Male
Male
Male
Male
Male	4	1955
Male
Male			540
Male
Male		1969
Male
Male
Male
Male
Male
Male
Male
Male
Male
Male
Male
Male
Male	3	1971
Male
Male	2	1984	646
Male
Male	11	1948	557
Male
Male	4	1960
Male
Male
Male
Male
Male
Male
Male
Male
Male
Male	4	1986	555
Male
Male
Male
Male		1965
Male	9	1954
Male
Male
Male
Male
Male
Male
Male
Male
Male
Male
Male
Male
Male	9	1974
Male	2	1978
Male	8	1988
Male
Male
Male
Male
Male	7	1963
Male
Male
Male
Male	11	1957	487
Male
Male	10	1961
Male	12	1957	586
Male
Male
Male	3	1960
Male
Male	7	1987	762
Male
Male
Male
Male		1948	620
Male	6	1971
Male
Male		1968	591
Male
Male		1958	618
Male
Male	11	1961
Male	1	1966	683
Male
Male			555
Male	7	1985
Male
Male		1979	708
Male
Male	8	1982
Male	1	1983	552
Male
Male		1962	647
Male
Male
Male		1970	650
Male	10	1953	616
Male	2	1972
Male		1943
Male
Male	3	1973	574
Male		1970
Male
Male
Male	2	1970
Male
Male			553
Male
Male		1954
Male
Male
Male			615
Male	1	1965	592
Male	1	1988	869
Male
Male
Male
Male		1963
Male	3	1957
Male
Male	8	1982
Male		1972	626
Male
Male	7	1969
Male
Male	6	1955
Male		1966	624
Male			601
Male
Male
Male
Male	2	1957	629
Male	5	1989	750
Male
Male	3	1964	628
Male	8	1981
Male
Male		1975
Male	11	1970
Male
Male		1968	578
Male
Male
Male
Male
Male
Male
Male
Male
Male
Male	5	1974	620
Male	3	1973
Male		1968
Male
Male	6	1982	725
Male	5	1985
Male
Male
Male
Male	10	1967
Male
Male
Male
Male
Male
Male
Male		1969
Male		1953
Male
Male
Male	6	1985	559
Male	8	1957
Male	4	1979
Male
Male	10	1958	576
Male
Male
Male
Male
Male	10	1963	536
Male
Male
Male		1974	411
Male
Male
Male
Male
Male	11	1980
Male
Male
Male	6	1964
Male
Male
Male
Male	11	1954	499
Male
Male
Male
Male			554
Male
Male
Male		1956	628
Male
Male
Male
Male
Male	3	1966
Male
Male		1977	626
Male		1963	642
Male
Male	11	1970
Male	2	1964
Male
Male
Male	4	1952
Male
Male
Male
Male
Male
Male
Male
Male
Male
Male
Male	5	1966
Male	11	1967	597
Male
Male
Male
Male
Male
Male			571
Male	6	1971	524
Male		1986	529
Male		1955	418
Male
Male	12	1965	595
Male	9	1958
Male
Male
Male	8	1967
Male
Male
Male		1954
Male
Male	9	1972
Male
Male
Male	11	1981	619
Male
Male	7	1965
Female
Male
Male
Male
Male
Male
Male
Male
Male		1952
Male
Male
Male	9	1977
Male
Male
Male	6	1966
Male
Male
Male
Male
Male
Male
Male			495
Male	4	1966	567
Male
Male
Male	9	1968
Male
Male		1973	415
Male
Male	11	1974
Male
Male
Male	11	1974
Male
Male
Male
Male	6	1968
Male
Male
Male
Male
Male
Male	3	1957
Male
Male
Male	7	1969	609
Male
Male
Male
Male	8	1972
Male	5	1970
Male
Male
Male
Male
Male
Male
Male
Male
Male
Male
Male
Male	1	1977
Male
Male	11	1988	490
Male
Male
Male	11	1966
Male
Male		1966
Male
Male
Male	10	1977
Male
Male	3	1985
Male
Male
Male
Male	6	1962
Male
Male
Male
Male
Male
Male	6	1982
Male
Male
Male
Male			673
Male	6	1967	635
Male
Male
Male
Male
Male	2	1985
Male	11	1985
Male	11	1965
Male	10	1964
Male
Male	5	1961
Male
Male
Male
Male		1971
Male	8	1972
Male
Male
Male
Male
Male
Male	11	1956
Male			595
Male
Male			580
Male
Male		1954	625
Male
Male
Male
Male
Male		1949	416
Male
Male
Male	4	1969	464
Male
Male
Male
Male
Male			504
Male		1970	624
Male
Male
Male
Male
Male
Male
Male
Male
Male	9	1940
Male
Male
Male
Male			566
Male
Male
Male		1989
Male
Male	12	1964
Male
Male
Male
Male	9	1956
Male
Male
Male		1955	611
Male
Male
Male
Male
Male
Male
Male
Male	2	1978	634
Male
Male	5	1968
Male
Male	11	1966
Male	2	1967
Male
Male
Male
Male	5	1960	547
Male
Male
Male
Male	5	1958	532
Male
Male
Male
Male		1979	558
Male	7	1978
Male
Male
Male
Male
Male
Male	12	1950	493
Male
Male
Male
Male
Male
Male
Male
Male
Male	4	1965
Male
Male	5	1961	505
Male	4	1967
Male
Male		1968	524
Male
Male	9	1967
Male
Male	12	1958
Male	5	1978
Male
Male
Male
Male
Male
Male
Male
Male		1949	476
Male
Male
Male
Male
Male
Male
Male
Male
Male
Male
Male
Male
Male
Male
Male
Male
Male		1965	703
Male
Male		1959	537
Male
Male
Male
Male	12	1949
Male
Male
Male	3	1969	455
Male
Male
Male	9	1966
Male
Male
Male
Male
Male
Male		1959	510
Male	9	1974
Male
Male
Male	9	1967
Male
Male
Male
Male	12	1968	345
Male	7	1963
Male	7	1974
Male
Male	4	1965
Male
Male
Male
Male
Male	12	1963
Male
Male
Male			394
Male	11	1966
Male
Male
Male
Male	3	1944
Male
Male			558
Male
Male		1963	632
Male
Male
Male
Male
Male
Male	10	1971
Male
Male
Male
Male
Male	8	1977	503
Male			577
Male
Male	6	1972
Male		1971
Male
Male
Male
Male
Male
Male
Male
Male
Male
Male
Male
Male
Male	10	1944
Male
Male	4	1975
Male
Male
Male	4	1958
Male
Male	11	1945
Male		1954	409
Male		1970
Male	3	1983
Male
Male	2	1967
Male
Male
Male
Male
Male
Male	7	1953
Male	6	1983
Male
Male
Male
Male		1971
Male
Male
Male
Male
Male			524
Male
Male	11	1941
Male
Male	9	1953
Male	8	1973	617
Male		1953	430
Male	10	1971
Male
Male
Male
Male
Male
Male
Male
Male
Male	6	1956
Male
Male
Male
Male
Male		1953	484
Male
Male
Male
Male
Male	5	1963	548
Male	7	1960
Male
Male
Male
Male
Male
Male
Male
Male
Male
Male
Male
Male		1946
Male
Male
Male	7	1964
Male			561
Male
Male
Male	5	1962	632
Male	12	1974
Male
Male
Male		1972
Male	9	1970	600
Male
Male
Male		1940	426
Male
Male
Male
Male
Male	7	1969	540
Male
Male
Male
Male	6	1981
Male		1985	700
Male
Male	1	1968
Male
Male
Male
Male
Male		1956
[truncated: 190,996 more rows]

## Sheet: XC-Ski 3
Gender	Month	Year	Birth Tertile	Age
Male	5	1975	T2	40
Female	3	1975	T1	40
Male	8	1976	T2	39
Male	1	1976	T1	39
Male	9	1976	T3	39
Male	10	1976	T3	39
Male	1	1976	T1	39
Male	5	1977	T2	38
Male	1	1978	T1	37
Male	3	1978	T1	37
Male	8	1978	T2	37
Male	1	1978	T1	37
Female	12	1978	T3	37
Female	4	1980	T1	35
Male	3	1980	T1	35
Male	3	1980	T1	35
Male	1	1980	T1	35
Male	12	1980	T3	35
Male	1	1980	T1	35
Male	5	1981	T2	34
Male	3	1981	T1	34
Male	4	1981	T1	34
Male	2	1981	T1	34
Male	2	1981	T1	34
Male	2	1981	T1	34
Male	4	1982	T1	33
Male	3	1982	T1	33
Male	6	1982	T2	33
Female	1	1982	T1	33
Male	4	1982	T1	33
Female	4	1982	T1	33
Male	10	1982	T3	33
Female	12	1982	T3	33
Male	3	1982	T1	33
Male	9	1982	T3	33
Male	8	1983	T2	32
Male	6	1983	T2	32
Male	6	1983	T2	32
Male	8	1983	T2	32
Female	3	1983	T1	32
Male	5	1983	T2	32
Male	5	1983	T2	32
Female	11	1983	T3	32
Female	3	1983	T1	32
Male	1	1984	T1	31
Female	7	1984	T2	31
Female	4	1984	T1	31
Male	9	1984	T3	31
Male	1	1984	T1	31
Male	8	1984	T2	31
Male	2	1984	T1	31
Female	12	1984	T3	31
Male	3	1984	T1	31
Female	7	1984	T2	31
Male	8	1984	T2	31
Male	5	1984	T2	31
Male	5	1984	T2	31
Female	12	1985	T3	30
Male	12	1985	T3	30
Male	12	1985	T3	30
Male	10	1985	T3	30
Male	9	1985	T3	30
Female	10	1985	T3	30
Female	3	1985	T1	30
Male	11	1985	T3	30
Female	4	1985	T1	30
Male	8	1985	T2	30
Male	6	1985	T2	30
Male	3	1985	T1	30
Male	11	1985	T3	30
Male	8	1985	T2	30
Male	1	1985	T1	30
Male	4	1985	T1	30
Female	1	1985	T1	30
Male	6	1986	T2	29
Male	6	1986	T2	29
Female	2	1986	T1	29
Male	6	1986	T2	29
Female	6	1986	T2	29
Male	9	1986	T3	29
Male	1	1986	T1	29
Female	1	1986	T1	29
Male	8	1986	T2	29
Male	4	1986	T1	29
Male	1	1986	T1	29
Male	8	1986	T2	29
Male	1	1986	T1	29
Male	6	1986	T2	29
Male	8	1986	T2	29
Male	8	1987	T2	28
Male	9	1987	T3	28
Male	4	1987	T1	28
Male	12	1987	T3	28
Male	3	1987	T1	28
Male	2	1987	T1	28
Male	1	1987	T1	28
Female	6	1987	T2	28
Male	4	1987	T1	28
Male	11	1987	T3	28
Male	9	1987	T3	28
Male	9	1987	T3	28
Female	7	1987	T2	28
Male	4	1987	T1	28
Male	8	1987	T2	28
Male	3	1987	T1	28
Male	7	1987	T2	28
Male	2	1987	T1	28
Female	9	1987	T3	28
Female	5	1987	T2	28
Male	8	1987	T2	28
Female	5	1987	T2	28
Male	2	1988	T1	27
Male	5	1988	T2	27
Male	6	1988	T2	27
Female	5	1988	T2	27
Male	12	1988	T3	27
Male	4	1988	T1	27
Female	2	1988	T1	27
Female	1	1988	T1	27
Male	6	1988	T2	27
Male	2	1988	T1	27
Male	3	1988	T1	27
Male	3	1988	T1	27
Female	3	1988	T1	27
Male	5	1988	T2	27
Female	12	1988	T3	27
Male	8	1988	T2	27
Male	5	1988	T2	27
Male	3	1988	T1	27
Male	7	1988	T2	27
Female	8	1989	T2	26
Male	12	1989	T3	26
Female	6	1989	T2	26
Male	3	1989	T1	26
Male	2	1989	T1	26
Female	7	1989	T2	26
Male	3	1989	T1	26
Male	3	1989	T1	26
Male	10	1989	T3	26
Male	6	1989	T2	26
Female	4	1989	T1	26
Male	9	1989	T3	26
Male	6	1989	T2	26
Male	7	1989	T2	26
Male	1	1989	T1	26
Male	3	1989	T1	26
Male	1	1989	T1	26
Female	11	1989	T3	26
Male	1	1989	T1	26
Female	12	1989	T3	26
Female	6	1989	T2	26
Male	2	1989	T1	26
Female	6	1989	T2	26
Male	4	1989	T1	26
Male	3	1989	T1	26
Male	3	1989	T1	26
Male	5	1989	T2	26
Female	5	1989	T2	26
Male	11	1990	T3	25
Male	10	1990	T3	25
Male	3	1990	T1	25
Male	3	1990	T1	25
Male	5	1990	T2	25
Male	6	1990	T2	25
Male	12	1990	T3	25
Female	6	1990	T2	25
Male	6	1990	T2	25
Female	2	1990	T1	25
Male	7	1990	T2	25
Female	12	1990	T3	25
Female	4	1990	T1	25
Female	1	1990	T1	25
Male	3	1990	T1	25
Male	6	1990	T2	25
Male	6	1990	T2	25
Male	4	1990	T1	25
Female	11	1990	T3	25
Male	7	1990	T2	25
Male	1	1990	T1	25
Male	6	1990	T2	25
Male	10	1990	T3	25
Female	12	1990	T3	25
Male	10	1990	T3	25
Female	7	1990	T2	25
Female	4	1990	T1	25
Male	8	1990	T2	25
Female	3	1990	T1	25
Male	12	1990	T3	25
Male	6	1990	T2	25
Female	5	1990	T2	25
Male	1	1990	T1	25
Female	11	1990	T3	25
Male	1	1990	T1	25
Male	2	1990	T1	25
Male	1	1990	T1	25
Male	8	1990	T2	25
Male	5	1990	T2	25
Male	3	1990	T1	25
Female	1	1990	T1	25
Male	3	1990	T1	25
Male	5	1990	T2	25
Male	10	1990	T3	25
Male	5	1991	T2	24
Male	3	1991	T1	24
Male	5	1991	T2	24
Male	4	1991	T1	24
Male	4	1991	T1	24
Female	12	1991	T3	24
Female	11	1991	T3	24
Male	9	1991	T3	24
Male	8	1991	T2	24
Female	6	1991	T2	24
Female	2	1991	T1	24
Male	1	1991	T1	24
Male	12	1991	T3	24
Female	10	1991	T3	24
Female	5	1991	T2	24
Male	1	1991	T1	24
Male	1	1991	T1	24
Male	9	1991	T3	24
Female	11	1991	T3	24
Female	3	1991	T1	24
Male	6	1991	T2	24
Female	11	1991	T3	24
Female	5	1991	T2	24
Female	3	1991	T1	24
Male	3	1991	T1	24
Female	5	1991	T2	24
Female	12	1991	T3	24
Male	1	1991	T1	24
Male	5	1991	T2	24
Female	8	1991	T2	24
Male	8	1991	T2	24
Male	2	1991	T1	24
Female	12	1991	T3	24
Male	3	1991	T1	24
Male	6	1991	T2	24
Male	5	1991	T2	24
Male	9	1992	T3	23
Male	12	1992	T3	23
Female	3	1992	T1	23
Male	2	1992	T1	23
Male	4	1992	T1	23
Male	1	1992	T1	23
Female	1	1992	T1	23
Female	3	1992	T1	23
Male	3	1992	T1	23
Male	4	1992	T1	23
Male	6	1992	T2	23
Female	1	1992	T1	23
Male	3	1992	T1	23
Male	6	1992	T2	23
Male	4	1992	T1	23
Female	7	1992	T2	23
Female	3	1992	T1	23
Male	12	1992	T3	23
Male	3	1992	T1	23
Male	6	1992	T2	23
Female	3	1992	T1	23
Male	12	1992	T3	23
Male	5	1992	T2	23
Male	5	1992	T2	23
Female	6	1992	T2	23
Male	12	1992	T3	23
Male	2	1992	T1	23
Male	1	1992	T1	23
Female	8	1992	T2	23
Male	4	1992	T1	23
Female	3	1992	T1	23
Male	9	1992	T3	23
Female	4	1992	T1	23
Male	2	1992	T1	23
Female	3	1992	T1	23
Male	12	1992	T3	23
Male	10	1992	T3	23
Male	3	1992	T1	23
Male	9	1992	T3	23
Female	4	1992	T1	23
Female	1	1992	T1	23
Female	8	1992	T2	23
Male	9	1992	T3	23
Male	1	1992	T1	23
Female	3	1992	T1	23
Male	9	1992	T3	23
Male	1	1992	T1	23
Male	3	1992	T1	23
Male	11	1992	T3	23
Female	6	1992	T2	23
Male	6	1992	T2	23
Male	4	1992	T1	23
Male	10	1992	T3	23
Female	5	1992	T2	23
Male	4	1992	T1	23
Female	12	1992	T3	23
Male	1	1992	T1	23
Male	12	1992	T3	23
Male	12	1992	T3	23
Female	3	1992	T1	23
Female	11	1993	T3	22
Male	4	1993	T1	22
Female	1	1993	T1	22
Male	6	1993	T2	22
Female	6	1993	T2	22
Male	6	1993	T2	22
Male	2	1993	T1	22
Female	6	1993	T2	22
Female	9	1993	T3	22
Male	1	1993	T1	22
Female	2	1993	T1	22
Female	8	1993	T2	22
Male	4	1993	T1	22
Male	6	1993	T2	22
Female	12	1993	T3	22
Female	5	1993	T2	22
Female	1	1993	T1	22
Male	10	1993	T3	22
Male	4	1993	T1	22
Female	1	1993	T1	22
Female	7	1993	T2	22
Male	3	1993	T1	22
Female	4	1993	T1	22
Male	5	1993	T2	22
Male	1	1993	T1	22
Female	11	1993	T3	22
Male	7	1993	T2	22
Male	5	1993	T2	22
Male	4	1993	T1	22
Male	1	1993	T1	22
Female	5	1993	T2	22
Female	8	1993	T2	22
Male	12	1993	T3	22
Male	9	1993	T3	22
Male	1	1993	T1	22
Female	2	1993	T1	22
Male	3	1993	T1	22
Male	12	1993	T3	22
Female	9	1993	T3	22
Male	6	1993	T2	22
Male	8	1993	T2	22
Female	10	1993	T3	22
Male	8	1993	T2	22
Male	8	1993	T2	22
Male	8	1993	T2	22
Female	6	1993	T2	22
Female	3	1993	T1	22
Female	3	1993	T1	22
Female	6	1993	T2	22
Female	6	1993	T2	22
Male	11	1993	T3	22
Male	8	1993	T2	22
Female	4	1993	T1	22
Female	3	1993	T1	22
Male	6	1993	T2	22
Male	4	1993	T1	22
Female	3	1993	T1	22
Male	8	1993	T2	22
Male	7	1993	T2	22
Female	7	1993	T2	22
Female	4	1993	T1	22
Male	8	1993	T2	22
Female	12	1993	T3	22
Male	1	1993	T1	22
Male	2	1993	T1	22
Male	6	1993	T2	22
Male	5	1993	T2	22
Female	8	1993	T2	22
Female	2	1993	T1	22
Male	3	1993	T1	22
Female	7	1993	T2	22
Male	9	1993	T3	22
Female	4	1993	T1	22
Male	4	1993	T1	22
Female	4	1993	T1	22
Male	7	1993	T2	22
Male	9	1994	T3	21
Male	2	1994	T1	21
Male	7	1994	T2	21
Female	3	1994	T1	21
Male	2	1994	T1	21
Male	7	1994	T2	21
Female	3	1994	T1	21
Male	1	1994	T1	21
Female	2	1994	T1	21
Female	5	1994	T2	21
Male	5	1994	T2	21
Male	8	1994	T2	21
Male	3	1994	T1	21
Male	5	1994	T2	21
Female	4	1994	T1	21
Female	12	1994	T3	21
Female	12	1994	T3	21
Female	4	1994	T1	21
Male	11	1994	T3	21
Male	7	1994	T2	21
Male	12	1994	T3	21
Male	9	1994	T3	21
Male	5	1994	T2	21
Male	1	1994	T1	21
Male	1	1994	T1	21
Female	3	1994	T1	21
Male	9	1994	T3	21
Female	6	1994	T2	21
Female	2	1994	T1	21
Male	3	1994	T1	21
Female	6	1994	T2	21
Female	6	1994	T2	21
Male	11	1994	T3	21
Male	11	1994	T3	21
Male	2	1994	T1	21
Male	5	1994	T2	21
Male	11	1994	T3	21
Male	8	1994	T2	21
Female	4	1994	T1	21
Male	1	1994	T1	21
Male	4	1994	T1	21
Male	10	1994	T3	21
Male	6	1994	T2	21
Male	6	1994	T2	21
Male	3	1994	T1	21
Male	6	1994	T2	21
Female	1	1994	T1	21
Male	7	1994	T2	21
Female	4	1994	T1	21
Male	3	1994	T1	21
Female	11	1994	T3	21
Male	3	1994	T1	21
Male	10	1994	T3	21
Male	4	1994	T1	21
Female	5	1994	T2	21
Male	6	1994	T2	21
Female	3	1994	T1	21
Female	5	1994	T2	21
Male	4	1994	T1	21
Male	3	1994	T1	21
Male	2	1994	T1	21
Female	2	1994	T1	21
Female	6	1994	T2	21
Female	6	1994	T2	21
Male	3	1994	T1	21
Male	4	1994	T1	21
Female	12	1994	T3	21
Female	5	1994	T2	21
Male	5	1994	T2	21
Male	12	1994	T3	21
Female	12	1994	T3	21
Male	12	1994	T3	21
Male	7	1994	T2	21
Male	10	1994	T3	21
Male	4	1994	T1	21
Male	3	1994	T1	21
Male	12	1994	T3	21
Male	6	1994	T2	21
Female	1	1994	T1	21
Male	4	1994	T1	21
Female	5	1994	T2	21
Male	2	1994	T1	21
Male	10	1994	T3	21
Male	2	1995	T1	20
Female	7	1995	T2	20
Female	12	1995	T3	20
Male	3	1995	T1	20
Female	7	1995	T2	20
Male	10	1995	T3	20
Female	4	1995	T1	20
Female	10	1995	T3	20
Female	7	1995	T2	20
Female	10	1995	T3	20
Male	2	1995	T1	20
Male	8	1995	T2	20
Male	2	1995	T1	20
Female	8	1995	T2	20
Male	12	1995	T3	20
Male	7	1995	T2	20
Male	4	1995	T1	20
Male	5	1995	T2	20
Male	12	1995	T3	20
Female	2	1995	T1	20
Female	2	1995	T1	20
Male	3	1995	T1	20
Male	7	1995	T2	20
Female	4	1995	T1	20
Male	5	1995	T2	20
Male	1	1995	T1	20
Male	10	1995	T3	20
Male	7	1995	T2	20
Female	4	1995	T1	20
Male	7	1995	T2	20
Female	2	1995	T1	20
Female	10	1995	T3	20
Male	5	1995	T2	20
Female	4	1995	T1	20
Male	6	1995	T2	20
Male	12	1995	T3	20
Male	3	1995	T1	20
Female	9	1995	T3	20
Male	4	1995	T1	20
Male	11	1995	T3	20
Female	1	1995	T1	20
Male	4	1995	T1	20
Male	4	1995	T1	20
Female	2	1995	T1	20
Male	1	1995	T1	20
Male	1	1995	T1	20
Male	2	1995	T1	20
Male	6	1995	T2	20
Female	4	1995	T1	20
Female	5	1995	T2	20
Female	3	1995	T1	20
Female	4	1995	T1	20
Female	1	1995	T1	20
Male	1	1995	T1	20
Female	7	1995	T2	20
Female	11	1995	T3	20
Female	3	1995	T1	20
Male	1	1995	T1	20
Female	3	1995	T1	20
Male	6	1995	T2	20
Female	1	1995	T1	20
Female	11	1995	T3	20
Female	5	1995	T2	20
Female	5	1995	T2	20
Male	12	1995	T3	20
Male	4	1995	T1	20
Female	4	1995	T1	20
Male	1	1995	T1	20
Male	2	1995	T1	20
Male	9	1995	T3	20
Male	6	1995	T2	20
Male	4	1995	T1	20
Female	10	1995	T3	20
Male	9	1995	T3	20
Male	3	1995	T1	20
Male	8	1995	T2	20
Male	6	1995	T2	20
Female	5	1995	T2	20
Male	2	1995	T1	20
Female	4	1995	T1	20
Male	8	1995	T2	20
Male	8	1995	T2	20
Male	6	1995	T2	20
Male	3	1995	T1	20
Female	2	1995	T1	20
Female	6	1995	T2	20
Male	3	1995	T1	20
Male	2	1995	T1	20
Male	8	1995	T2	20
Female	2	1995	T1	20
Male	9	1995	T3	20
Male	9	1995	T3	20
Male	4	1995	T1	20
Male	2	1995	T1	20
Male	6	1995	T2	20
Male	8	1995	T2	20
Female	5	1995	T2	20
Male	9	1995	T3	20
Male	12	1995	T3	20
Female	9	1995	T3	20
Male	2	1995	T1	20
Female	3	1995	T1	20
Female	5	1995	T2	20
Female	6	1995	T2	20
Male	6	1995	T2	20
Female	11	1995	T3	20
Female	6	1996	T2	19
Male	4	1996	T1	19
Male	3	1996	T1	19
Male	5	1996	T2	19
Female	4	1996	T1	19
Male	2	1996	T1	19
Male	8	1996	T2	19
Male	5	1996	T2	19
Male	9	1996	T3	19
Male	4	1996	T1	19
Female	5	1996	T2	19
Female	7	1996	T2	19
Female	10	1996	T3	19
Female	9	1996	T3	19
Female	5	1996	T2	19
Female	2	1996	T1	19
Female	4	1996	T1	19
Female	4	1996	T1	19
Female	12	1996	T3	19
Female	2	1996	T1	19
Male	2	1996	T1	19
Male	5	1996	T2	19
Female	4	1996	T1	19
Female	8	1996	T2	19
Male	4	1996	T1	19
Female	1	1996	T1	19
Female	7	1996	T2	19
Male	11	1996	T3	19
Male	4	1996	T1	19
Male	4	1996	T1	19
Male	6	1996	T2	19
Male	10	1996	T3	19
Male	2	1996	T1	19
Female	3	1996	T1	19
Male	7	1996	T2	19
Male	5	1996	T2	19
Female	11	1996	T3	19
Female	3	1996	T1	19
Female	7	1996	T2	19
Male	2	1996	T1	19
Male	7	1996	T2	19
Male	11	1996	T3	19
Female	9	1996	T3	19
Male	12	1996	T3	19
Male	8	1996	T2	19
Male	7	1996	T2	19
Female	4	1996	T1	19
Male	4	1996	T1	19
Male	5	1996	T2	19
Female	6	1996	T2	19
Male	3	1996	T1	19
Male	5	1996	T2	19
Male	1	1996	T1	19
Male	2	1996	T1	19
Male	6	1996	T2	19
Female	6	1996	T2	19
Female	1	1996	T1	19
Female	12	1996	T3	19
Female	3	1996	T1	19
Male	11	1996	T3	19
Female	12	1996	T3	19
Male	10	1996	T3	19
Female	3	1996	T1	19
Female	1	1996	T1	19
Male	1	1996	T1	19
Female	5	1996	T2	19
Male	12	1996	T3	19
Female	6	1996	T2	19
Male	6	1996	T2	19
Female	8	1996	T2	19
Female	3	1996	T1	19
Male	1	1996	T1	19
Male	8	1996	T2	19
Male	2	1996	T1	19
Female	1	1996	T1	19
Female	6	1996	T2	19
Male	5	1996	T2	19
Male	2	1996	T1	19
Male	11	1996	T3	19
Male	3	1996	T1	19
Female	7	1996	T2	19
Female	7	1996	T2	19
Male	7	1996	T2	19
Male	2	1996	T1	19
Female	1	1996	T1	19
Male	11	1996	T3	19
Female	10	1996	T3	19
Female	10	1996	T3	19
Male	4	1996	T1	19
Male	2	1996	T1	19
Female	2	1996	T1	19
Male	10	1996	T3	19
Male	7	1996	T2	19
Male	6	1996	T2	19
Male	3	1996	T1	19
Female	9	1996	T3	19
Female	10	1996	T3	19
Male	4	1996	T1	19
Female	4	1996	T1	19
Female	1	1996	T1	19
Male	5	1996	T2	19
Female	7	1996	T2	19
Female	10	1996	T3	19
Female	7	1996	T2	19
Male	4	1996	T1	19
Female	2	1996	T1	19
Female	4	1996	T1	19
Male	4	1996	T1	19
Female	6	1996	T2	19
Male	8	1996	T2	19
Female	11	1996	T3	19
Female	4	1996	T1	19
Female	11	1996	T3	19
Male	9	1996	T3	19
Male	4	1996	T1	19
Male	5	1996	T2	19
Male	3	1996	T1	19
Female	3	1996	T1	19
Male	4	1996	T1	19
Female	12	1996	T3	19
Male	5	1996	T2	19
Female	12	1996	T3	19
Male	12	1997	T3	18
Male	5	1997	T2	18
Male	8	1997	T2	18
Female	7	1997	T2	18
Female	1	1997	T1	18
Male	8	1997	T2	18
Male	7	1997	T2	18
Male	11	1997	T3	18
Male	8	1997	T2	18
Female	5	1997	T2	18
Female	4	1997	T1	18
Female	2	1997	T1	18
Female	8	1997	T2	18
Female	10	1997	T3	18
Female	7	1997	T2	18
Male	9	1997	T3	18
Female	9	1997	T3	18
Male	12	1997	T3	18
Male	6	1997	T2	18
Male	3	1997	T1	18
Male	1	1997	T1	18
Female	1	1997	T1	18
Male	5	1997	T2	18
Female	3	1997	T1	18
Male	4	1997	T1	18
Male	9	1997	T3	18
Female	1	1997	T1	18
Male	9	1997	T3	18
Female	9	1997	T3	18
Male	12	1997	T3	18
Female	2	1997	T1	18
Female	7	1997	T2	18
Male	3	1997	T1	18
Male	4	1997	T1	18
Male	1	1997	T1	18
Female	7	1997	T2	18
Male	6	1997	T2	18
Male	3	1997	T1	18
Female	5	1997	T2	18
Male	5	1997	T2	18
Male	3	1997	T1	18
Female	2	1997	T1	18
Male	8	1997	T2	18
Male	8	1997	T2	18
Male	10	1997	T3	18
Female	3	1997	T1	18
Female	11	1997	T3	18
Male	12	1997	T3	18
Male	4	1997	T1	18
Female	4	1997	T1	18
Male	6	1997	T2	18
Male	2	1997	T1	18
Female	9	1997	T3	18
Male	1	1997	T1	18
Female	9	1997	T3	18
Male	3	1997	T1	18
Male	1	1997	T1	18
Female	4	1997	T1	18
Female	11	1997	T3	18
Female	11	1997	T3	18
Male	11	1997	T3	18
Male	8	1997	T2	18
Female	3	1997	T1	18
Female	12	1997	T3	18
Male	12	1997	T3	18
Male	9	1997	T3	18
Male	9	1997	T3	18
Female	12	1997	T3	18
Female	6	1997	T2	18
Female	1	1997	T1	18
Male	2	1997	T1	18
Female	8	1997	T2	18
Male	6	1997	T2	18
Male	4	1997	T1	18
Female	7	1997	T2	18
Male	5	1997	T2	18
Female	7	1997	T2	18
Male	1	1997	T1	18
Male	10	1997	T3	18
Female	3	1997	T1	18
Male	2	1997	T1	18
Male	4	1997	T1	18
Female	4	1997	T1	18
Male	12	1997	T3	18
Male	8	1997	T2	18
Female	1	1997	T1	18
Female	4	1997	T1	18
Female	5	1997	T2	18
Female	6	1997	T2	18
Male	5	1997	T2	18
Male	3	1997	T1	18
Female	4	1997	T1	18
Male	7	1997	T2	18
Female	3	1997	T1	18
Male	8	1997	T2	18
Female	9	1997	T3	18
Male	8	1997	T2	18
Male	4	1997	T1	18
Male	4	1997	T1	18
Male	6	1997	T2	18
Male	10	1997	T3	18
Male	7	1997	T2	18
Female	7	1997	T2	18
Female	6	1997	T2	18
Male	8	1997	T2	18
Male	9	1997	T3	18
Female	8	1997	T2	18
Male	1	1997	T1	18
Female	3	1997	T1	18
Male	11	1997	T3	18
Female	11	1997	T3	18
Male	1	1997	T1	18
Male	1	1997	T1	18
Female	10	1997	T3	18
Female	6	1997	T2	18
Male	10	1997	T3	18
Male	3	1997	T1	18
Male	12	1997	T3	18
Male	6	1997	T2	18
Male	10	1997	T3	18
Male	3	1997	T1	18
Male	1	1997	T1	18
Male	12	1997	T3	18
Male	9	1997	T3	18
Male	6	1997	T2	18
Female	2	1997	T1	18
Male	4	1997	T1	18
Male	7	1997	T2	18
Female	7	1997	T2	18
Female	3	1997	T1	18
Male	8	1997	T2	18
Male	2	1997	T1	18
Male	7	1997	T2	18
Female	8	1997	T2	18
Female	6	1997	T2	18
Male	2	1997	T1	18
Female	12	1997	T3	18
Female	7	1997	T2	18
Female	8	1997	T2	18
Male	7	1998	T2	17
Male	6	1998	T2	17
Female	1	1998	T1	17
Male	11	1998	T3	17
Female	12	1998	T3	17
Male	1	1998	T1	17
Male	9	1998	T3	17
Male	5	1998	T2	17
Female	5	1998	T2	17
Female	5	1998	T2	17
Male	5	1998	T2	17
Female	5	1998	T2	17
Male	9	1998	T3	17
Female	2	1998	T1	17
Male	5	1998	T2	17
Female	5	1998	T2	17
Male	10	1998	T3	17
Female	7	1998	T2	17
Male	10	1998	T3	17
Male	12	1998	T3	17
Male	6	1998	T2	17
Male	11	1998	T3	17
Male	6	1998	T2	17
Male	3	1998	T1	17
Male	7	1998	T2	17
Male	2	1998	T1	17
Male	10	1998	T3	17
Female	2	1998	T1	17
Female	3	1998	T1	17
Male	4	1998	T1	17
Female	3	1998	T1	17
Female	4	1998	T1	17
Female	3	1998	T1	17
Female	2	1998	T1	17
Male	8	1998	T2	17
Male	11	1998	T3	17
Male	4	1998	T1	17
Male	2	1998	T1	17
Male	2	1998	T1	17
Male	5	1998	T2	17
Male	2	1998	T1	17
Female	5	1998	T2	17
Female	11	1998	T3	17
Female	11	1998	T3	17
Male	3	1998	T1	17
Male	6	1998	T2	17
Male	9	1998	T3	17
Male	11	1998	T3	17
Male	2	1998	T1	17
Male	10	1998	T3	17
Female	9	1998	T3	17
Male	5	1998	T2	17
Female	8	1998	T2	17
Female	6	1998	T2	17
Female	4	1998	T1	17
Male	5	1998	T2	17
Female	8	1998	T2	17
Male	11	1998	T3	17
Female	7	1998	T2	17
Male	4	1998	T1	17
Female	4	1998	T1	17
Female	5	1998	T2	17
Female	3	1998	T1	17
Male	11	1998	T3	17
Female	11	1998	T3	17
Male	8	1998	T2	17
Female	9	1998	T3	17
Female	1	1998	T1	17
Male	2	1998	T1	17
Male	1	1998	T1	17
Female	10	1998	T3	17
Male	4	1998	T1	17
Female	9	1998	T3	17
Male	1	1998	T1	17
Male	3	1998	T1	17
Male	7	1998	T2	17
Female	3	1998	T1	17
Male	6	1998	T2	17
Female	9	1998	T3	17
Female	3	1998	T1	17
Male	8	1998	T2	17
Female	8	1998	T2	17
Female	5	1998	T2	17
Female	1	1998	T1	17
Male	3	1998	T1	17
Female	5	1998	T2	17
Male	6	1998	T2	17
Male	4	1998	T1	17
Male	5	1998	T2	17
Female	12	1998	T3	17
Male	6	1998	T2	17
Female	2	1998	T1	17
Female	9	1998	T3	17
Male	10	1998	T3	17
Female	7	1998	T2	17
Male	9	1998	T3	17
Male	8	1998	T2	17
Male	5	1998	T2	17
Male	8	1998	T2	17
Male	12	1998	T3	17
Female	3	1998	T1	17
Male	1	1998	T1	17
Male	2	1998	T1	17
Male	5	1998	T2	17
Female	2	1998	T1	17
Female	4	1998	T1	17
Male	11	1998	T3	17
Male	6	1998	T2	17
Male	12	1998	T3	17
Male	6	1998	T2	17
Female	9	1998	T3	17
Female	10	1998	T3	17
Female	4	1998	T1	17
Male	5	1998	T2	17
Female	7	1998	T2	17
Male	10	1998	T3	17
Male	3	1998	T1	17
Female	1	1998	T1	17
Male	9	1998	T3	17
Female	12	1998	T3	17
Male	2	1999	T1	16

## Sheet: Athletics
Year of Competition	Gender	Age Group	Event	Performance	Month of Birth	Year of Birth
2004	F	Senior	100 meters	11.43	2	1981
2004	F	Senior	100 meters	11.48	2	1983
2004	F	Senior	100 meters	11.55	2	1981
2004	F	Senior	100 meters	11.77	5	1983
2004	F	Senior	100 meters	11.82	10	1982
2004	F	Senior	100 meters	11.83	8	1984
2004	F	Senior	100 meters	11.85	4	1986
2004	F	Senior	100 meters	11.86	5	1988
2004	F	Senior	100 meters	11.88	4	1970
2004	F	Senior	100 meters	11.91	7	1984
2004	F	Senior	100 meters	11.94	11	1978
2004	F	Senior	100 meters	11.95	11	1985
2004	F	Senior	100 meters	11.99	5	1977
2004	F	Senior	100 meters	12.00	1	1987
2004	F	Senior	100 meters	12.07	5	1987
2004	F	Senior	100 meters	12.11	1	1981
2004	F	Senior	100 meters	12.12	3	1986
2004	F	Senior	100 meters	12.12	10	1988
2004	F	Senior	100 meters	12.13	4	1984
2004	F	Senior	100 meters	12.14	6	1986
2004	F	Senior	100 meters	12.15	9	1981
2004	F	Senior	100 meters	12.18	4	1989
2004	F	Senior	100 meters	12.21	7	1986
2004	F	Senior	100 meters	12.22	7	1986
2004	F	Senior	100 meters	12.24	12	1980
2004	F	Senior	100 meters	12.27	4	1989
2004	F	Senior	100 meters	12.27	10	1978
2004	F	Senior	100 meters	12.29	3	1988
2004	F	Senior	100 meters	12.30	7	1978
2004	F	Senior	100 meters	12.35	1	1988
2004	F	Senior	100 meters	12.37	10	1987
2004	F	Senior	100 meters	12.38	3	1984
2004	F	Senior	100 meters	12.38	8	1989
2004	F	Senior	100 meters	12.39	2	1985
2004	F	Senior	100 meters	12.40	3	1987
2004	F	Senior	100 meters	12.41	8	1981
2004	F	Senior	100 meters	12.42	7	1978
2004	F	Senior	100 meters	12.43	2	1985
2004	F	Senior	100 meters	12.44	12	1976
2004	F	Senior	100 meters	12.44	10	1987
2004	F	Senior	100 meters	12.45	6	1990
2004	F	Senior	100 meters	12.46	2	1986
2004	F	Senior	100 meters	12.46	8	1989
2004	F	Senior	100 meters	12.46	9	1986
2004	F	Senior	100 meters	12.48	4	1987
2004	F	Senior	100 meters	12.48	7	1985
2004	F	Senior	100 meters	12.49	3	1986
2004	F	Senior	100 meters	12.49	4	1988
2004	F	Senior	100 meters	12.50	5	1988
2004	F	Senior	100 meters	12.51	12	1985
2004	F	Senior	100 meters	12.51	6	1987
2004	F	Senior	100 meters	12.52	4	1978
2004	F	Senior	100 meters	12.52	2	1976
2004	F	Senior	100 meters	12.53	1	1986
2004	F	Senior	100 meters	12.53	1	1986
2004	F	Senior	100 meters	12.54	1	1980
2004	F	Senior	100 meters	12.54	3	1987
2004	F	Senior	100 meters	12.54	1	1987
2004	F	Senior	100 meters	12.55
2004	F	Senior	100 meters	12.56	10	1985
2004	F	Senior	100 meters	12.56	11	1988
2004	F	Senior	100 meters	12.57	6	1985
2004	F	Senior	100 meters	12.59	5	1988
2004	F	Senior	100 meters	12.59	2	1987
2004	F	Senior	100 meters	12.60	5	1985
2004	F	Senior	100 meters	12.61	10	1985
2004	F	Senior	100 meters	12.63	6	1974
2004	F	Senior	100 meters	12.63	8	1990
2004	F	Senior	100 meters	12.64	9	1977
2004	F	Senior	100 meters	12.64	7	1987
2004	F	Senior	100 meters	12.64	3	1991
2004	F	Senior	100 meters	12.66	7	1988
2004	F	Senior	100 meters	12.66	6	1986
2004	F	Senior	100 meters	12.67	1	1986
2004	F	Senior	100 meters	12.67	4	1980
2004	F	Senior	100 meters	12.67	3	1987
2004	F	Senior	100 meters	12.70	1	1981
2004	F	Senior	100 meters	12.70	7	1990
2004	F	Senior	100 meters	12.70	11	1987
2004	F	Senior	100 meters	12.70	12	1990
2004	F	Senior	100 meters	12.70	10	1989
2004	F	Senior	100 meters	12.71	11	1988
2004	F	Senior	100 meters	12.72	3	1990
2004	F	Senior	100 meters	12.72	9	1987
2004	F	Senior	100 meters	12.72	2	1986
2004	F	Senior	100 meters	12.72	8	1989
2004	F	Senior	100 meters	12.73	1	1987
2004	F	Senior	100 meters	12.73	1	1990
2004	F	Senior	100 meters	12.73	1	1989
2004	F	Senior	100 meters	12.74	10	1989
2004	F	Senior	100 meters	12.75	11	1989
2004	F	Senior	100 meters	12.75	3	1989
2004	F	Senior	100 meters	12.76	7	1980
2004	F	Senior	100 meters	12.76	1	1990
2004	F	Senior	100 meters	12.77	3	1989
2004	F	Senior	100 meters	12.77	3	1990
2004	F	Senior	100 meters	12.77	7	1989
2004	F	Senior	100 meters	12.77	8	1990
2004	F	Senior	100 meters	12.77	9	1988
2004	F	Senior	100 meters	12.78	3	1982
2004	F	Senior	100 meters	12.79	1	1981
2004	F	Senior	100 meters	12.79	10	1987
2004	F	Senior	100 meters	12.79	11	1988
2004	F	Senior	100 meters	12.80	3	1989
2004	F	Senior	100 meters	12.80	7	1989
2004	F	Senior	100 meters	12.81	6	1987
2004	F	Senior	100 meters	12.81	4	1989
2004	F	Senior	100 meters	12.82	1	1988
2004	F	Senior	100 meters	12.82	5	1986
2004	M	Senior	100 meters	10.45	11	1982
2004	M	Senior	100 meters	10.49	4	1987
2004	M	Senior	100 meters	10.50	2	1988
2004	M	Senior	100 meters	10.50	4	1980
2004	M	Senior	100 meters	10.53	10	1981
2004	M	Senior	100 meters	10.59	7	1977
2004	M	Senior	100 meters	10.60	8	1976
2004	M	Senior	100 meters	10.61	9	1982
2004	M	Senior	100 meters	10.62	10	1979
2004	M	Senior	100 meters	10.65	2	1981
2004	M	Senior	100 meters	10.66	1	1981
2004	M	Senior	100 meters	10.72	6	1978
2004	M	Senior	100 meters	10.73	1	1985
2004	M	Senior	100 meters	10.79	1	1982
2004	M	Senior	100 meters	10.83	1	1986
2004	M	Senior	100 meters	10.87	10	1982
2004	M	Senior	100 meters	10.88	2	1986
2004	M	Senior	100 meters	10.91	7	1983
2004	M	Senior	100 meters	10.91	1	1978
2004	M	Senior	100 meters	10.93	1	1984
2004	M	Senior	100 meters	10.94	10	1986
2004	M	Senior	100 meters	10.94	5	1977
2004	M	Senior	100 meters	10.94	5	1984
2004	M	Senior	100 meters	10.95	5	1985
2004	M	Senior	100 meters	10.95	7	1986
2004	M	Senior	100 meters	10.96	1	1981
2004	M	Senior	100 meters	11.00	1	1983
2004	M	Senior	100 meters	11.01	2	1974
2004	M	Senior	100 meters	11.02	6	1987
2004	M	Senior	100 meters	11.02	12	1982
2004	M	Senior	100 meters	11.05	8	1985
2004	M	Senior	100 meters	11.06	6	1982
2004	M	Senior	100 meters	11.06	10	1981
2004	M	Senior	100 meters	11.07	11	1982
2004	M	Senior	100 meters	11.07	8	1980
2004	M	Senior	100 meters	11.07	12	1987
2004	M	Senior	100 meters	11.08	1	1977
2004	M	Senior	100 meters	11.09	1	1981
2004	M	Senior	100 meters	11.09	8	1987
2004	M	Senior	100 meters	11.10	7	1981
2004	M	Senior	100 meters	11.10	3	1987
2004	M	Senior	100 meters	11.11	1	1976
2004	M	Senior	100 meters	11.11	5	1981
2004	M	Senior	100 meters	11.12	3	1979
2004	M	Senior	100 meters	11.13	3	1980
2004	M	Senior	100 meters	11.17	1	1980
2004	M	Senior	100 meters	11.17	4	1986
2004	M	Senior	100 meters	11.18	9	1982
2004	M	Senior	100 meters	11.18	11	1979
2004	M	Senior	100 meters	11.19	11	1985
2004	M	Senior	100 meters	11.19	12	1986
2004	M	Senior	100 meters	11.19	3	1985
2004	M	Senior	100 meters	11.19	12	1987
2004	M	Senior	100 meters	11.20	4	1982
2004	M	Senior	100 meters	11.23	12	1986
2004	M	Senior	100 meters	11.22	3	1987
2004	M	Senior	100 meters	11.23	5	1986
2004	M	Senior	100 meters	11.24	12	1977
2004	M	Senior	100 meters	11.24	7	1984
2004	M	Senior	100 meters	11.27	2	1979
2004	M	Senior	100 meters	11.27	2	1988
2004	M	Senior	100 meters	11.27	2	1987
2004	M	Senior	100 meters	11.29	6	1988
2004	M	Senior	100 meters	11.29	4	1988
2004	M	Senior	100 meters	11.30	6	1985
2004	M	Senior	100 meters	11.31	3	1981
2004	M	Senior	100 meters	11.32	11	1988
2004	M	Senior	100 meters	11.32	2	1989
2004	M	Senior	100 meters	11.32	4	1985
2004	M	Senior	100 meters	11.33	7	1983
2004	M	Senior	100 meters	11.34	5	1979
2004	M	Senior	100 meters	11.35	9	1989
2004	M	Senior	100 meters	11.35	2	1986
2004	M	Senior	100 meters	11.36	2	1985
2004	M	Senior	100 meters	11.37	1	1985
2004	M	Senior	100 meters	11.37	5	1984
2004	M	Senior	100 meters	11.38	2	1988
2004	M	Senior	100 meters	11.38	4	1978
2004	M	Senior	100 meters	11.39	7	1986
2004	M	Senior	100 meters	11.39	6	1979
2004	M	Senior	100 meters	11.40	1	1985
2004	M	Senior	100 meters	11.40	11	1964
2004	M	Senior	100 meters	11.41	4	1985
2004	M	Senior	100 meters	11.41	2	1985
2004	M	Senior	100 meters	11.41	1	1991
2004	M	Senior	100 meters	11.41	3	1988
2004	M	Senior	100 meters	11.41	3	1986
2004	M	Senior	100 meters	11.43	1	1986
2004	M	Senior	100 meters	11.44	5	1984
2004	M	Senior	100 meters	11.44	2	1974
2004	M	Senior	100 meters	11.45	9	1986
2004	M	Senior	100 meters	11.45	12	1988
2004	M	Senior	100 meters	11.45	8	1987
2004	M	Senior	100 meters	11.45	5	1985
2004	M	Senior	100 meters	11.46	4	1979
2004	M	Senior	100 meters	11.46	5	1986
2004	M	Senior	100 meters	11.46	11	1972
2004	M	Senior	100 meters	11.46	3	1983
2004	M	Senior	100 meters	11.47	6	1985
2004	M	Senior	100 meters	11.47	9	1986
2004	M	Senior	100 meters	11.47	4	1986
2004	M	Senior	100 meters	11.49	2	1984
2004	M	Senior	100 meters	11.49	3	1984
2004	M	Senior	100 meters	11.50	3	1989
2004	M	Senior	100 meters	11.50	12	1982
2005	F	Senior	100 meters	11.42	2	1981
2005	F	Senior	100 meters	11.50	2	1981
2005	F	Senior	100 meters	11.55	2	1983
2005	F	Senior	100 meters	11.58	4	1970
2005	F	Senior	100 meters	11.71	10	1982
2005	F	Senior	100 meters	11.83	7	1983
2005	F	Senior	100 meters	11.83	10	1988
2005	F	Senior	100 meters	11.97	8	1984
2005	F	Senior	100 meters	12.03	7	1978
2005	F	Senior	100 meters	12.05	4	1986
2005	F	Senior	100 meters	12.07	10	1987
2005	F	Senior	100 meters	12.07	6	1986
2005	F	Senior	100 meters	12.08	12	1988
2005	F	Senior	100 meters	12.10	1	1988
2005	F	Senior	100 meters	12.10	4	1989
2005	F	Senior	100 meters	12.12	1	1987
2005	F	Senior	100 meters	12.15	5	1987
2005	F	Senior	100 meters	12.16	4	1984
2005	F	Senior	100 meters	12.20	7	1984
2005	F	Senior	100 meters	12.21	3	1988
2005	F	Senior	100 meters	12.23	11	1988
2005	F	Senior	100 meters	12.24	2	1986
2005	F	Senior	100 meters	12.25	10	1978
2005	F	Senior	100 meters	12.26	9	1990
2005	F	Senior	100 meters	12.27	8	1989
2005	F	Senior	100 meters	12.27	7	1986
2005	F	Senior	100 meters	12.28	10	1985
2005	F	Senior	100 meters	12.28	10	1989
2005	F	Senior	100 meters	12.28	8	1990
2005	F	Senior	100 meters	12.29	2	1985
2005	F	Senior	100 meters	12.31	5	1981
2005	F	Senior	100 meters	12.31	9	1986
2005	F	Senior	100 meters	12.33	5	1985
2005	F	Senior	100 meters	12.33	12	1980
2005	F	Senior	100 meters	12.33	1	1982
2005	F	Senior	100 meters	12.34	9	1981
2005	F	Senior	100 meters	12.35	10	1985
2005	F	Senior	100 meters	12.36	2	1992
2005	F	Senior	100 meters	12.37	12	1976
2005	F	Senior	100 meters	12.37	12	1989
2005	F	Senior	100 meters	12.39	5	1988
2005	F	Senior	100 meters	12.39	1	1986
2005	F	Senior	100 meters	12.39	6	1985
2005	F	Senior	100 meters	12.39	6	1990
2005	F	Senior	100 meters	12.41	10	1991
2005	F	Senior	100 meters	12.41	2	1985
2005	F	Senior	100 meters	12.41	5	1988
2005	F	Senior	100 meters	12.43	4	1988
2005	F	Senior	100 meters	12.44	8	1987
2005	F	Senior	100 meters	12.44	7	1990
2005	F	Senior	100 meters	12.46	8	1990
2005	F	Senior	100 meters	12.46	2	1986
2005	F	Senior	100 meters	12.46	12	1985
2005	F	Senior	100 meters	12.46	1	1987
2005	F	Senior	100 meters	12.47	1	1990
2005	F	Senior	100 meters	12.47	9	1989
2005	F	Senior	100 meters	12.48	1	1991
2005	F	Senior	100 meters	12.49	2	1985
2005	F	Senior	100 meters	12.50	7	1978
2005	F	Senior	100 meters	12.52	1	1982
2005	F	Senior	100 meters	12.54	6	1987
2005	F	Senior	100 meters	12.54	7	1985
2005	F	Senior	100 meters	12.55	5	1989
2005	F	Senior	100 meters	12.55	1	1987
2005	F	Senior	100 meters	12.56	6	1986
2005	F	Senior	100 meters	12.58	3	1986
2005	F	Senior	100 meters	12.58	9	1991
2005	F	Senior	100 meters	12.60	6	1987
2005	F	Senior	100 meters	12.61	3	1984
2005	F	Senior	100 meters	12.62	2	1989
2005	F	Senior	100 meters	12.63	9	1984
2005	F	Senior	100 meters	12.63	3	1987
2005	F	Senior	100 meters	12.63	2	1991
2005	F	Senior	100 meters	12.65	1	1986
2005	F	Senior	100 meters	12.65	12	1990
2005	F	Senior	100 meters	12.65	2	1991
2005	F	Senior	100 meters	12.65	7	1989
2005	F	Senior	100 meters	12.66	8	1989
2005	F	Senior	100 meters	12.66	9	1989
2005	F	Senior	100 meters	12.67	3	1991
2005	F	Senior	100 meters	12.67	3	1991
2005	F	Senior	100 meters	12.67	3	1982
2005	F	Senior	100 meters	12.67	5	1988
2005	F	Senior	100 meters	12.68	8	1989
2005	F	Senior	100 meters	12.68	11	1987
2005	F	Senior	100 meters	12.68	6	1991
2005	F	Senior	100 meters	12.68	6	1990
2005	F	Senior	100 meters	12.70	3	1990
2005	F	Senior	100 meters	12.71	3	1989
2005	F	Senior	100 meters	12.72	7	1986
2005	F	Senior	100 meters	12.73	1	1980
2005	F	Senior	100 meters	12.73	6	1981
2005	F	Senior	100 meters	12.73	4	1989
2005	F	Senior	100 meters	12.73	7	1989
2005	F	Senior	100 meters	12.74	7	1990
2005	F	Senior	100 meters	12.75	6	1986
2005	F	Senior	100 meters	12.75	12	1989
2005	F	Senior	100 meters	12.75	3	1990
2005	F	Senior	100 meters	12.76	3	1989
2005	F	Senior	100 meters	12.76	7	1988
2005	F	Senior	100 meters	12.77	4	1989
2005	F	Senior	100 meters	12.77	8	1986
2005	F	Senior	100 meters	12.77	8	1986
2005	F	Senior	100 meters	12.77	3	1991
2005	F	Senior	100 meters	12.77	10	1991
2005	F	Senior	100 meters	12.78	1	1990
2005	F	Senior	100 meters	12.78	12	1989
2005	F	Senior	100 meters	12.78	2	1991
2005	F	Senior	100 meters	12.78	2	1991
2005	F	Senior	100 meters	12.80	4	1985
2005	F	Senior	100 meters	12.80	7	1989
2005	F	Senior	100 meters	12.80	7	1989
2005	F	Senior	100 meters	12.80	3	1988
2005	F	Senior	100 meters	12.81	6	1991
2005	F	Senior	100 meters	12.81	4	1988
2005	F	Senior	100 meters	12.81	6	1987
2005	F	Senior	100 meters	12.81	4	1978
2005	F	Senior	100 meters	12.82	1	1990
2005	F	Senior	100 meters	12.82	12	1984
2005	F	Senior	100 meters	12.82	6	1987
2005	F	Senior	100 meters	12.83	5	1988
2005	F	Senior	100 meters	12.83	9	1991
2005	F	Senior	100 meters	12.83	6	1991
2005	F	Senior	100 meters	12.83	3	1989
2005	F	Senior	100 meters	12.84	2	1986
2005	F	Senior	100 meters	12.84	3	1986
2005	F	Senior	100 meters	12.84	2	1990
2005	F	Senior	100 meters	12.85	12	1989
2005	M	Senior	100 meters	10.36	9	1982
2005	M	Senior	100 meters	10.56	7	1977
2005	M	Senior	100 meters	10.56	4	1987
2005	M	Senior	100 meters	10.59	11	1982
2005	M	Senior	100 meters	10.61	10	1981
2005	M	Senior	100 meters	10.61	10	1979
2005	M	Senior	100 meters	10.63	2	1988
2005	M	Senior	100 meters	10.63	1	1985
2005	M	Senior	100 meters	10.66	4	1980
2005	M	Senior	100 meters	10.77	1	1982
2005	M	Senior	100 meters	10.80	3	1981
2005	M	Senior	100 meters	10.84	7	1986
2005	M	Senior	100 meters	10.85	2	1981
2005	M	Senior	100 meters	10.85	1	1984
2005	M	Senior	100 meters	10.86	10	1982
2005	M	Senior	100 meters	10.88	1	1983
2005	M	Senior	100 meters	10.90	2	1987
2005	M	Senior	100 meters	10.90	6	1987
2005	M	Senior	100 meters	10.91	5	1985
2005	M	Senior	100 meters	10.92	5	1977
2005	M	Senior	100 meters	10.93	8	1980
2005	M	Senior	100 meters	10.96	9	1989
2005	M	Senior	100 meters	10.96	10	1975
2005	M	Senior	100 meters	10.97	3	1987
2005	M	Senior	100 meters	10.97	11	1979
2005	M	Senior	100 meters	10.99	12	1977
2005	M	Senior	100 meters	11.01	10	1981
2005	M	Senior	100 meters	11.02	12	1987
2005	M	Senior	100 meters	11.03	4	1985
2005	M	Senior	100 meters	11.05	1	1991
2005	M	Senior	100 meters	11.05	9	1970
2005	M	Senior	100 meters	11.06	3	1980
2005	M	Senior	100 meters	11.06	8	1976
2005	M	Senior	100 meters	11.08	8	1987
2005	M	Senior	100 meters	11.09	6	1984
2005	M	Senior	100 meters	11.09	11	1987
2005	M	Senior	100 meters	11.14	1	1981
2005	M	Senior	100 meters	11.14	8	1982
2005	M	Senior	100 meters	11.14	3	1987
2005	M	Senior	100 meters	11.15	8	1987
2005	M	Senior	100 meters	11.16	8	1986
2005	M	Senior	100 meters	11.16	4	1982
2005	M	Senior	100 meters	11.17	1	1981
2005	M	Senior	100 meters	11.17	12	1986
2005	M	Senior	100 meters	11.17	5	1984
2005	M	Senior	100 meters	11.18	2	1986
2005	M	Senior	100 meters	11.18	5	1979
2005	M	Senior	100 meters	11.18	4	1987
2005	M	Senior	100 meters	11.18	2	1974
2005	M	Senior	100 meters	11.19	6	1990
2005	M	Senior	100 meters	11.19	1	1986
2005	M	Senior	100 meters	11.22	2	1988
2005	M	Senior	100 meters	11.22	2	1985
2005	M	Senior	100 meters	11.24	12	1987
2005	M	Senior	100 meters	11.24	4	1989
2005	M	Senior	100 meters	11.25	2	1979
2005	M	Senior	100 meters	11.25	5	1987
2005	M	Senior	100 meters	11.26	5	1986
2005	M	Senior	100 meters	11.26	2	1989
2005	M	Senior	100 meters	11.28	5	1987
2005	M	Senior	100 meters	11.28	7	1986
2005	M	Senior	100 meters	11.28	3	1987
2005	M	Senior	100 meters	11.30	3	1988
2005	M	Senior	100 meters	11.31	1	1985
2005	M	Senior	100 meters	11.31	3	1983
2005	M	Senior	100 meters	11.32	2	1988
2005	M	Senior	100 meters	11.33	1	1981
2005	M	Senior	100 meters	11.33	6	1980
2005	M	Senior	100 meters	11.33	3	1989
2005	M	Senior	100 meters	11.34	7	1981
2005	M	Senior	100 meters	11.34	7	1982
2005	M	Senior	100 meters	11.34	5	1988
2005	M	Senior	100 meters	11.34	6	1989
2005	M	Senior	100 meters	11.35	5	1988
2005	M	Senior	100 meters	11.35	7	1989
2005	M	Senior	100 meters	11.35	4	1988
2005	M	Senior	100 meters	11.36	2	1984
2005	M	Senior	100 meters	11.37	12	1987
2005	M	Senior	100 meters	11.37	2	1988
2005	M	Senior	100 meters	11.38	11	1987
2005	M	Senior	100 meters	11.39	1	1989
2005	M	Senior	100 meters	11.39	10	1987
2005	M	Senior	100 meters	11.40	12	1987
2005	M	Senior	100 meters	11.40	2	1974
2005	M	Senior	100 meters	11.40
2005	M	Senior	100 meters	11.40	1	1989
2005	M	Senior	100 meters	11.40	7	1989
2005	M	Senior	100 meters	11.40	9	1986
2005	M	Senior	100 meters	11.41	4	1979
2005	M	Senior	100 meters	11.41	10	1990
2005	M	Senior	100 meters	11.41	4	1989
2005	M	Senior	100 meters	11.43	2	1986
2005	M	Senior	100 meters	11.44	11	1964
2005	M	Senior	100 meters	11.44	2	1987
2005	M	Senior	100 meters	11.44	7	1986
2005	M	Senior	100 meters	11.44	6	1988
2005	M	Senior	100 meters	11.45	3	1989
2005	M	Senior	100 meters	11.45	5	1988
2005	M	Senior	100 meters	11.45	3	1990
2005	M	Senior	100 meters	11.46	6	1979
2005	M	Senior	100 meters	11.47	4	1978
2005	M	Senior	100 meters	11.47	5	1988
2005	M	Senior	100 meters	11.47	11	1985
2005	M	Senior	100 meters	11.48	8	1983
2005	M	Senior	100 meters	11.48	2	1988
2005	M	Senior	100 meters	11.48	7	1982
2005	M	Senior	100 meters	11.48	6	1988
2005	M	Senior	100 meters	11.49	2	1987
2005	M	Senior	100 meters	11.49	9	1983
2005	M	Senior	100 meters	11.49	2	1976
2005	M	Senior	100 meters	11.49	2	1988
2005	M	Senior	100 meters	11.50	8	1986
2005	M	Senior	100 meters	11.51	7	1987
2005	M	Senior	100 meters	11.51	3	1987
2005	M	Senior	100 meters	11.52	12	1986
2005	M	Senior	100 meters	11.52	4	1988
2005	M	Senior	100 meters	11.52	10	1988
2005	M	Senior	100 meters	11.52	8	1986
2005	M	Senior	100 meters	11.52	6	1981
2005	M	Senior	100 meters	11.52	7	1987
2005	M	Senior	100 meters	11.53	1	1978
2005	M	Senior	100 meters	11.53	1	1985
2005	M	Senior	100 meters	11.53	3	1978
2005	M	Senior	100 meters	11.53	9	1983
2005	M	Senior	100 meters	11.53	5	1990
2005	M	Senior	100 meters	11.53	12	1984
2005	M	Senior	100 meters	11.53	12	1985
2005	M	Senior	100 meters	11.53	5	1988
2005	M	Senior	100 meters	11.54	6	1985
2005	M	Senior	100 meters	11.54	6	1971
2005	M	Senior	100 meters	11.55	4	1988
2005	M	Senior	100 meters	11.56	7	1979
2005	M	Senior	100 meters	11.56	8	1989
2005	M	Senior	100 meters	11.57	5	1989
2005	M	Senior	100 meters	11.57	9	1981
2005	M	Senior	100 meters	11.57	3	1987
2005	M	Senior	100 meters	11.57	9	1986
2005	M	Senior	100 meters	11.58	1	1980
2005	M	Senior	100 meters	11.58	3	1986
2005	M	Senior	100 meters	11.59	3	1983
2005	M	Senior	100 meters	11.59	11	1989
2005	M	Senior	100 meters	11.59	8	1988
2005	M	Senior	100 meters	11.59	3	1984
2005	M	Senior	100 meters	11.60	11	1984
2005	M	Senior	100 meters	11.60	1	1985
2005	M	Senior	100 meters	11.60	10	1987
2005	M	Senior	100 meters	11.61	6	1987
2005	M	Senior	100 meters	11.61	2	1985
2005	M	Senior	100 meters	11.61	3	1990
2005	M	Senior	100 meters	11.61	5	1989
2005	M	Senior	100 meters	11.62	1	1985
2005	M	Senior	100 meters	11.62	9	1986
2005	M	Senior	100 meters	11.62	5	1987
2005	M	Senior	100 meters	11.62	2	1980
2005	M	Senior	100 meters	11.62	10	1987
2005	M	Senior	100 meters	11.63	4	1989
2005	M	Senior	100 meters	11.63	4	1983
2005	M	Senior	100 meters	11.63	6	1988
2005	M	Senior	100 meters	11.63	9	1983
2005	M	Senior	100 meters	11.63	6	1989
2005	M	Senior	100 meters	11.64	5	1982
2005	M	Senior	100 meters	11.64	6	1987
2005	M	Senior	100 meters	11.64	5	1983
2005	M	Senior	100 meters	11.65	10	1986
2005	M	Senior	100 meters	11.65	4	1987
2005	M	Senior	100 meters	11.65	5	1986
2005	M	Senior	100 meters	11.65	2	1974
2005	M	Senior	100 meters	11.65	1	1991
2005	M	Senior	100 meters	11.66	1	1981
2005	M	Senior	100 meters	11.66	2	1984
2005	M	Senior	100 meters	11.67	8	1988
2005	M	Senior	100 meters	11.67	6	1989
2005	M	Senior	100 meters	11.67	9	1988
2005	M	Senior	100 meters	11.67	1	1989
2005	M	Senior	100 meters	11.68	6	1971
2005	M	Senior	100 meters	11.68	4	1987
2005	M	Senior	100 meters	11.68	11	1975
2005	M	Senior	100 meters	11.68	2	1966
2005	M	Senior	100 meters	11.68	7	1980
2005	M	Senior	100 meters	11.69	5	1985
2005	M	Senior	100 meters	11.69	3	1988
2005	M	Senior	100 meters	11.69	1	1986
2005	M	Senior	100 meters	11.70	11	1972
2005	M	Senior	100 meters	11.70	4	1987
2005	M	Senior	100 meters	11.70
2005	M	Senior	100 meters	11.70	9	1988
2005	M	Senior	100 meters	11.70	6	1988
2005	M	Senior	100 meters	11.71	7	1983
2005	M	Senior	100 meters	11.71	6	1986
2005	M	Senior	100 meters	11.71	3	1989
2005	M	Senior	100 meters	11.72	11	1988
2005	M	Senior	100 meters	11.72	8	1987
2005	M	Senior	100 meters	11.72	6	1987
2005	M	Senior	100 meters	11.72	4	1983
2005	M	Senior	100 meters	11.72	6	1988
2005	M	Senior	100 meters	11.72	5	1988
2005	M	Senior	100 meters	11.72	4	1988
2005	M	Senior	100 meters	11.72	7	1989
2005	M	Senior	100 meters	11.73	3	1989
2005	M	Senior	100 meters	11.73	3	1987
2005	M	Senior	100 meters	11.73	4	1987
2005	M	Senior	100 meters	11.73	6	1988
2005	M	Senior	100 meters	11.73	12	1990
2005	M	Senior	100 meters	11.74	4	1986
2005	M	Senior	100 meters	11.74	9	1982
2005	M	Senior	100 meters	11.74	2	1989
2005	M	Senior	100 meters	11.74	7	1981
2005	M	Senior	100 meters	11.74	8	1965
2005	M	Senior	100 meters	11.75	10	1989
2005	M	Senior	100 meters	11.75	4	1986
2005	M	Senior	100 meters	11.75	6	1988
2005	M	Senior	100 meters	11.75	5	1989
2005	M	Senior	100 meters	11.75	2	1973
2005	M	Senior	100 meters	11.76	12	1988
2005	M	Senior	100 meters	11.76	6	1982
2005	M	Senior	100 meters	11.76	2	1986
2005	M	Senior	100 meters	11.76	3	1990
2005	M	Senior	100 meters	11.76	1	1987
2006	F	15	100 meters	12.03	2	1992
2006	F	15	100 meters	12.14	10	1991
2006	F	15	100 meters	12.27	2	1991
2006	F	15	100 meters	12.28	11	1992
2006	F	15	100 meters	12.29	9	1991
2006	F	15	100 meters	12.30	2	1992
2006	F	15	100 meters	12.31	8	1991
2006	F	15	100 meters	12.32	9	1992
2006	F	15	100 meters	12.36	2	1991
2006	F	15	100 meters	12.39	11	1991
2006	F	15	100 meters	12.41	2	1991
2006	F	15	100 meters	12.43	10	1991
2006	F	15	100 meters	12.52	1	1991
2006	F	15	100 meters	12.56	3	1991
2006	F	15	100 meters	12.57	6	1992
2006	F	15	100 meters	12.60	5	1991
2006	F	15	100 meters	12.60	3	1991
2006	F	15	100 meters	12.61	2	1992
2006	F	15	100 meters	12.63	4	1992
2006	F	15	100 meters	12.63	2	1992
2006	F	15	100 meters	12.66	5	1992
2006	F	15	100 meters	12.66	6	1991
2006	F	15	100 meters	12.67	10	1991
2006	F	15	100 meters	12.67	1	1991
2006	F	15	100 meters	12.68	9	1991
2006	F	15	100 meters	12.69	3	1991
2006	F	15	100 meters	12.70	1	1992
2006	F	15	100 meters	12.76	6	1991
2006	F	15	100 meters	12.77	5	1992
2006	F	15	100 meters	12.77	7	1991
2006	F	15	100 meters	12.78	6	1991
2006	F	15	100 meters	12.78	3	1991
2006	F	15	100 meters	12.80	2	1991
2006	F	15	100 meters	12.84	1	1991
2006	F	15	100 meters	12.86	5	1992
2006	F	15	100 meters	12.88	8	1991
2006	F	15	100 meters	12.88	5	1991
2006	F	15	100 meters	12.89	2	1991
2006	F	15	100 meters	12.90	6	1992
2006	M	15	100 meters	10.79	1	1991
2006	M	15	100 meters	11.24	3	1991
2006	M	15	100 meters	11.29	1	1991
2006	M	15	100 meters	11.46	4	1991
2006	M	15	100 meters	11.50	4	1991
2006	M	15	100 meters	11.51	10	1991
2006	M	15	100 meters	11.56	8	1991
2006	M	15	100 meters	11.58	9	1991
2006	M	15	100 meters	11.59	9	1991
2006	M	15	100 meters	11.60	5	1992
2006	M	15	100 meters	11.61	1	1992
2006	M	15	100 meters	11.62	10	1992
2006	M	15	100 meters	11.62	2	1991
2006	M	15	100 meters	11.69	11	1991
2006	M	15	100 meters	11.72	8	1992
2006	M	15	100 meters	11.72	7	1992
2006	M	15	100 meters	11.75	2	1991
2006	M	15	100 meters	11.76	12	1992
2006	M	15	100 meters	11.76	8	1992
2006	F	17	100 meters	12.03	2	1992
2006	F	17	100 meters	12.05	4	1989
2006	F	17	100 meters	12.14	10	1991
2006	F	17	100 meters	12.21	12	1990
2006	F	17	100 meters	12.25	10	1989
2006	F	17	100 meters	12.27	3	1990
2006	F	17	100 meters	12.27	2	1991
2006	F	17	100 meters	12.28	11	1992
2006	F	17	100 meters	12.29	9	1991
2006	F	17	100 meters	12.30	2	1992
2006	F	17	100 meters	12.31	7	1990
2006	F	17	100 meters	12.31	8	1991
2006	F	17	100 meters	12.32	9	1992
2006	F	17	100 meters	12.36	2	1991
2006	F	17	100 meters	12.38	2	1990
2006	F	17	100 meters	12.39	9	1989
2006	F	17	100 meters	12.39	11	1991
2006	F	17	100 meters	12.41	2	1991
2006	F	17	100 meters	12.43	10	1991
2006	F	17	100 meters	12.45	12	1989
2006	F	17	100 meters	12.47	7	1989
2006	F	17	100 meters	12.49	9	1990
2006	F	17	100 meters	12.49	1	1990
2006	F	17	100 meters	12.52	1	1991
2006	F	17	100 meters	12.52	6	1990
2006	F	17	100 meters	12.53	9	1989
2006	F	17	100 meters	12.53	2	1990
2006	F	17	100 meters	12.54	8	1989
2006	F	17	100 meters	12.54	5	1989
2006	F	17	100 meters	12.56	3	1991
2006	F	17	100 meters	12.56	8	1990
2006	F	17	100 meters	12.57	6	1992
2006	F	17	100 meters	12.60	4	1989
2006	F	17	100 meters	12.60	5	1991
2006	F	17	100 meters	12.60	3	1991
2006	F	17	100 meters	12.61	2	1992
2006	F	17	100 meters	12.63	4	1992
2006	F	17	100 meters	12.63	2	1992
2006	F	17	100 meters	12.64	12	1989
2006	F	17	100 meters	12.66	3	1990
2006	F	17	100 meters	12.66	5	1992
2006	F	17	100 meters	12.66	6	1991
2006	F	17	100 meters	12.67	10	1991
2006	F	17	100 meters	12.67	1	1991
2006	F	17	100 meters	12.68	9	1991
2006	F	17	100 meters	12.68	9	1989
2006	F	17	100 meters	12.69	3	1991
2006	F	17	100 meters	12.70	1	1992
2006	F	17	100 meters	12.70	5	1990
2006	F	17	100 meters	12.71	6	1990
2006	F	17	100 meters	12.72	6	1990
2006	F	17	100 meters	12.72	2	1989
2006	F	17	100 meters	12.76	6	1989
2006	F	17	100 meters	12.76	6	1991
2006	F	17	100 meters	12.77	5	1992
2006	F	17	100 meters	12.77	7	1991
2006	F	17	100 meters	12.77	7	1990
2006	F	17	100 meters	12.78	8	1990
2006	F	17	100 meters	12.78	8	1990
2006	F	17	100 meters	12.78	6	1991
2006	F	17	100 meters	12.78	5	1990
2006	F	17	100 meters	12.78	3	1991
2006	F	17	100 meters	12.80	4	1989
2006	F	17	100 meters	12.80	12	1990
2006	F	17	100 meters	12.80	2	1991
2006	F	17	100 meters	12.81	5	1990
2006	F	17	100 meters	12.82	3	1989
2006	F	17	100 meters	12.83	10	1989
2006	F	17	100 meters	12.83	4	1990
2006	F	17	100 meters	12.84	1	1991
2006	F	17	100 meters	12.84	3	1990
2006	F	17	100 meters	12.85	7	1989
2006	F	17	100 meters	12.86	5	1992
2006	F	17	100 meters	12.87	9	1990
2006	F	17	100 meters	12.87	3	1990
2006	F	17	100 meters	12.88	3	1989
2006	F	17	100 meters	12.88	8	1991
2006	F	17	100 meters	12.88	5	1991
2006	F	17	100 meters	12.89	2	1991
2006	F	17	100 meters	12.90	6	1989
2006	F	17	100 meters	12.90	6	1992
2006	F	17	100 meters	12.90	12	1990
2006	M	17	100 meters	10.79	1	1991
2006	M	17	100 meters	10.82	6	1990
2006	M	17	100 meters	10.93	9	1989
2006	M	17	100 meters	10.97	2	1989
2006	M	17	100 meters	11.02	3	1990
2006	M	17	100 meters	11.16	7	1989
2006	M	17	100 meters	11.17	10	1990
2006	M	17	100 meters	11.19	6	1989
2006	M	17	100 meters	11.20	5	1990
2006	M	17	100 meters	11.22	5	1990
2006	M	17	100 meters	11.24	3	1991
2006	M	17	100 meters	11.29	1	1991
2006	M	17	100 meters	11.31	11	1990
2006	M	17	100 meters	11.35	3	1989
2006	M	17	100 meters	11.36	1	1989
2006	M	17	100 meters	11.38	4	1989
2006	M	17	100 meters	11.40	6	1989
2006	M	17	100 meters	11.40	7	1989
2006	M	17	100 meters	11.42	2	1989
2006	M	17	100 meters	11.43	4	1989
2006	M	17	100 meters	11.43	5	1990
2006	M	17	100 meters	11.44	4	1989
2006	M	17	100 meters	11.45	2	1989
2006	M	17	100 meters	11.45	6	1989
2006	M	17	100 meters	11.46	2	1990
2006	M	17	100 meters	11.46	4	1991
2006	M	17	100 meters	11.48	7	1989
2006	M	17	100 meters	11.48	11	1989
2006	M	17	100 meters	11.50	7	1989
2006	M	17	100 meters	11.50	4	1991
2006	M	17	100 meters	11.51	10	1991
2006	M	17	100 meters	11.53	3	1990
2006	M	17	100 meters	11.55	3	1990
2006	M	17	100 meters	11.55	12	1990
2006	M	17	100 meters	11.55	2	1990
2006	M	17	100 meters	11.56	8	1991
2006	M	17	100 meters	11.57	3	1990
2006	M	17	100 meters	11.58	4	1989
2006	M	17	100 meters	11.58	9	1991
2006	M	17	100 meters	11.59	9	1991
2006	M	17	100 meters	11.60	5	1992
2006	M	17	100 meters	11.60	1	1990
2006	M	17	100 meters	11.60	2	1990
2006	M	17	100 meters	11.61	1	1992
2006	M	17	100 meters	11.62	10	1992
2006	M	17	100 meters	11.62	1	1989
2006	M	17	100 meters	11.62	2	1991
2006	M	17	100 meters	11.63	5	1989
2006	M	17	100 meters	11.64	3	1990
2006	M	17	100 meters	11.64	1	1989
2006	M	17	100 meters	11.64	7	1990
2006	M	17	100 meters	11.65	4	1990
2006	M	17	100 meters	11.65	10	1989
2006	M	17	100 meters	11.66	9	1989
2006	M	17	100 meters	11.66	8	1989
2006	M	17	100 meters	11.68	8	1990
2006	M	17	100 meters	11.69	4	1989
2006	M	17	100 meters	11.69	11	1991
2006	M	17	100 meters	11.70	5	1989
2006	M	17	100 meters	11.71	7	1989
2006	M	17	100 meters	11.71	8	1989
2006	M	17	100 meters	11.72	12	1990
2006	M	17	100 meters	11.72	8	1992
2006	M	17	100 meters	11.72	7	1992
2006	M	17	100 meters	11.73	9	1989
2006	M	17	100 meters	11.74	6	1990
2006	M	17	100 meters	11.75	3	1990
2006	M	17	100 meters	11.75
2006	M	17	100 meters	11.75	2	1991
2006	M	17	100 meters	11.75	3	1990
2006	M	17	100 meters	11.76	12	1992
2006	M	17	100 meters	11.76	8	1992
2006	M	17	100 meters	11.76	4	1989
2006	F	19	100 meters	12.00	5	1988
2006	F	19	100 meters	12.03	2	1992
2006	F	19	100 meters	12.05	4	1989
2006	F	19	100 meters	12.07	11	1988
2006	F	19	100 meters	12.14	10	1991
2006	F	19	100 meters	12.17	6	1987
2006	F	19	100 meters	12.17	3	1988
2006	F	19	100 meters	12.21	12	1990
2006	F	19	100 meters	12.22	3	1987
2006	F	19	100 meters	12.25	10	1989
2006	F	19	100 meters	12.27	3	1990
2006	F	19	100 meters	12.27	2	1991
2006	F	19	100 meters	12.28	11	1992
2006	F	19	100 meters	12.29	9	1991
2006	F	19	100 meters	12.30	10	1987
2006	F	19	100 meters	12.30	2	1992
2006	F	19	100 meters	12.31	7	1990
2006	F	19	100 meters	12.31	8	1991
2006	F	19	100 meters	12.32	9	1992
2006	F	19	100 meters	12.33	6	1987
2006	F	19	100 meters	12.36	2	1991
2006	F	19	100 meters	12.38	2	1990
2006	F	19	100 meters	12.39	9	1989
2006	F	19	100 meters	12.39	11	1991
2006	F	19	100 meters	12.39	1	1988
2006	F	19	100 meters	12.41	3	1987
2006	F	19	100 meters	12.41	11	1988
2006	F	19	100 meters	12.41	2	1991
2006	F	19	100 meters	12.43	10	1991
2006	F	19	100 meters	12.44	1	1987
2006	F	19	100 meters	12.45	12	1989
2006	F	19	100 meters	12.45	5	1988
2006	F	19	100 meters	12.46	5	1988
2006	F	19	100 meters	12.47	7	1989
2006	F	19	100 meters	12.48	8	1987
2006	F	19	100 meters	12.49	9	1990
2006	F	19	100 meters	12.49	1	1990
2006	F	19	100 meters	12.52	1	1991
2006	F	19	100 meters	12.52	6	1990
2006	F	19	100 meters	12.53	9	1989
2006	F	19	100 meters	12.53	2	1990
2006	F	19	100 meters	12.54	8	1989
2006	F	19	100 meters	12.54	5	1989
2006	F	19	100 meters	12.55	1	1987
2006	F	19	100 meters	12.56	3	1991
2006	F	19	100 meters	12.56	8	1990
2006	F	19	100 meters	12.57	6	1992
2006	F	19	100 meters	12.60	4	1989
2006	F	19	100 meters	12.60	5	1991
2006	F	19	100 meters	12.60	3	1991
2006	F	19	100 meters	12.61	2	1992
2006	F	19	100 meters	12.63	4	1992
2006	F	19	100 meters	12.63	2	1992
2006	F	19	100 meters	12.64	12	1989
2006	F	19	100 meters	12.65	2	1988
2006	F	19	100 meters	12.66	3	1990
2006	F	19	100 meters	12.66	5	1992
2006	F	19	100 meters	12.66	6	1991
2006	F	19	100 meters	12.67	10	1991
2006	F	19	100 meters	12.67	1	1991
2006	F	19	100 meters	12.68	4	1988
2006	F	19	100 meters	12.68	5	1988
2006	F	19	100 meters	12.68	9	1991
2006	F	19	100 meters	12.68	9	1989
2006	F	19	100 meters	12.69	3	1991
2006	F	19	100 meters	12.70	4	1988
2006	F	19	100 meters	12.70	1	1992
2006	F	19	100 meters	12.70	5	1990
2006	F	19	100 meters	12.71	6	1990
2006	F	19	100 meters	12.71	7	1988
2006	F	19	100 meters	12.71	3	1988
2006	F	19	100 meters	12.72	6	1990
2006	F	19	100 meters	12.72	2	1989
2006	F	19	100 meters	12.76	6	1989
2006	F	19	100 meters	12.76	6	1991
2006	F	19	100 meters	12.77	5	1992
2006	F	19	100 meters	12.77	7	1991
2006	F	19	100 meters	12.77	7	1990
2006	F	19	100 meters	12.78	8	1990
2006	F	19	100 meters	12.78	8	1990
2006	F	19	100 meters	12.78	6	1991
2006	F	19	100 meters	12.78	5	1990
2006	F	19	100 meters	12.78	3	1991
2006	F	19	100 meters	12.80	4	1989
2006	F	19	100 meters	12.80	2	1988
2006	F	19	100 meters	12.80	12	1990
2006	F	19	100 meters	12.80	2	1991
2006	F	19	100 meters	12.81	1	1988
2006	F	19	100 meters	12.81	5	1990
2006	F	19	100 meters	12.82	3	1989
2006	F	19	100 meters	12.82	3	1988
2006	F	19	100 meters	12.83	10	1989
2006	F	19	100 meters	12.83	4	1990
2006	F	19	100 meters	12.84	1	1991
2006	F	19	100 meters	12.84	3	1990
2006	F	19	100 meters	12.85	1	1987
2006	F	19	100 meters	12.85	7	1989
2006	F	19	100 meters	12.86	9	1988
2006	F	19	100 meters	12.86	6	1987
2006	F	19	100 meters	12.86	6	1988
2006	F	19	100 meters	12.86	5	1992
2006	F	19	100 meters	12.87	9	1990
2006	F	19	100 meters	12.87	3	1990
2006	F	19	100 meters	12.87	7	1987
2006	F	19	100 meters	12.88	3	1989
2006	F	19	100 meters	12.88	8	1991
2006	F	19	100 meters	12.88	5	1991
2006	F	19	100 meters	12.89	2	1991
2006	F	19	100 meters	12.90	6	1989
2006	F	19	100 meters	12.90	6	1992
2006	F	19	100 meters	12.90	12	1988
2006	F	19	100 meters	12.90	12	1990
2006	F	19	100 meters	12.90	9	1988
2006	M	19	100 meters	10.47	2	1988
2006	M	19	100 meters	10.60	4	1987
2006	M	19	100 meters	10.79	1	1991
2006	M	19	100 meters	10.82	2	1987
2006	M	19	100 meters	10.82	6	1987
2006	M	19	100 meters	10.82	6	1990
2006	M	19	100 meters	10.93	9	1989
2006	M	19	100 meters	10.95	8	1987
2006	M	19	100 meters	10.97	2	1989
2006	M	19	100 meters	11.01	11	1987
2006	M	19	100 meters	11.02	3	1990
2006	M	19	100 meters	11.04	2	1988
2006	M	19	100 meters	11.08	6	1988
2006	M	19	100 meters	11.09	4	1987
2006	M	19	100 meters	11.14	2	1988
2006	M	19	100 meters	11.14	3	1987
2006	M	19	100 meters	11.15	3	1987
2006	M	19	100 meters	11.16	7	1989
2006	M	19	100 meters	11.17	10	1990
2006	M	19	100 meters	11.18	8	1987
2006	M	19	100 meters	11.19	6	1989
2006	M	19	100 meters	11.19	6	1988
2006	M	19	100 meters	11.20	5	1990
2006	M	19	100 meters	11.21	2	1988
2006	M	19	100 meters	11.22	5	1990
2006	M	19	100 meters	11.22	12	1987
2006	M	19	100 meters	11.24	3	1991
2006	M	19	100 meters	11.25	12	1987
2006	M	19	100 meters	11.29	10	1987
2006	M	19	100 meters	11.29	1	1991
2006	M	19	100 meters	11.30	5	1988
2006	M	19	100 meters	11.31	11	1990
2006	M	19	100 meters	11.33	9	1988
2006	M	19	100 meters	11.35	3	1989
2006	M	19	100 meters	11.36	11	1988
2006	M	19	100 meters	11.36	1	1989
2006	M	19	100 meters	11.37	5	1987
2006	M	19	100 meters	11.38	4	1989
2006	M	19	100 meters	11.40	6	1989
2006	M	19	100 meters	11.40	7	1989
2006	M	19	100 meters	11.40	11	1988
2006	M	19	100 meters	11.41	12	1988
2006	M	19	100 meters	11.41	5	1987
2006	M	19	100 meters	11.41	3	1988
2006	M	19	100 meters	11.42	2	1989
2006	M	19	100 meters	11.43	4	1989
2006	M	19	100 meters	11.43	5	1990
2006	M	19	100 meters	11.44	4	1989
2006	M	19	100 meters	11.45	2	1989
2006	M	19	100 meters	11.45	6	1989
2006	M	19	100 meters	11.46	2	1990
2006	M	19	100 meters	11.46	3	1987
2006	M	19	100 meters	11.46	4	1991
2006	M	19	100 meters	11.47	10	1987
2006	M	19	100 meters	11.48	2	1988
2006	M	19	100 meters	11.48	7	1989
2006	M	19	100 meters	11.48	11	1989
2006	M	19	100 meters	11.50	7	1989
2006	M	19	100 meters	11.50	5	1988
2006	M	19	100 meters	11.50	4	1988
2006	M	19	100 meters	11.50	6	1987
2006	M	19	100 meters	11.50	4	1991
2006	M	19	100 meters	11.51	3	1987
2006	M	19	100 meters	11.51	10	1991
2006	M	19	100 meters	11.52	5	1988
2006	M	19	100 meters	11.53	3	1990
2006	M	19	100 meters	11.54	5	1988
2006	M	19	100 meters	11.54	6	1988
2006	M	19	100 meters	11.55	3	1990
2006	M	19	100 meters	11.55	12	1990
2006	M	19	100 meters	11.55	3	1987
2006	M	19	100 meters	11.55	2	1990
2006	M	19	100 meters	11.56	8	1991
2006	M	19	100 meters	11.57	3	1990
2006	M	19	100 meters	11.58	4	1989
2006	M	19	100 meters	11.58	9	1991
2006	M	19	100 meters	11.59	9	1991
2006	M	19	100 meters	11.60	5	1992
2006	M	19	100 meters	11.60	1	1990
2006	M	19	100 meters	11.60	2	1990
2006	M	19	100 meters	11.61	7	1987
2006	M	19	100 meters	11.61	1	1992
2006	M	19	100 meters	11.62	11	1988
2006	M	19	100 meters	11.62	3	1987
2006	M	19	100 meters	11.62	10	1992
2006	M	19	100 meters	11.62	1	1989
2006	M	19	100 meters	11.62	9	1987
2006	M	19	100 meters	11.62	4	1987
2006	M	19	100 meters	11.62	2	1991
2006	M	19	100 meters	11.63	8	1988
2006	M	19	100 meters	11.63	5	1987
2006	M	19	100 meters	11.63
2006	M	19	100 meters	11.63	5	1989
2006	M	19	100 meters	11.64	1	1987
2006	M	19	100 meters	11.64	3	1990
2006	M	19	100 meters	11.64	1	1989
2006	M	19	100 meters	11.64	7	1990
2006	M	19	100 meters	11.65	4	1990
2006	M	19	100 meters	11.65	6	1987
2006	M	19	100 meters	11.65	10	1989
2006	M	19	100 meters	11.66	9	1988
2006	M	19	100 meters	11.66	9	1989
2006	M	19	100 meters	11.66	8	1989
2006	M	19	100 meters	11.68	4	1988
2006	M	19	100 meters	11.68	8	1990
2006	M	19	100 meters	11.69	4	1989
2006	M	19	100 meters	11.69	11	1991
2006	M	19	100 meters	11.70	5	1989
2006	M	19	100 meters	11.70	1	1988
2006	M	19	100 meters	11.71	7	1989
2006	M	19	100 meters	11.71	8	1989
2006	M	19	100 meters	11.72	2	1987
2006	M	19	100 meters	11.72	12	1990
2006	M	19	100 meters	11.72	8	1992
2006	M	19	100 meters	11.72	7	1992
2006	M	19	100 meters	11.73	9	1989
2006	M	19	100 meters	11.74	6	1990
2006	M	19	100 meters	11.75	3	1990
2006	M	19	100 meters	11.75
2006	M	19	100 meters	11.75	2	1991
2006	M	19	100 meters	11.75	3	1990
2006	M	19	100 meters	11.75	6	1987
2006	M	19	100 meters	11.76	12	1992
2006	M	19	100 meters	11.76	8	1992
2006	M	19	100 meters	11.76	4	1989
2006	F	Senior	100 meters	11.30	2	1981
2006	F	Senior	100 meters	11.56	8	1984
2006	F	Senior	100 meters	11.58	12	1984
2006	F	Senior	100 meters	11.67	2	1981
2006	F	Senior	100 meters	11.68	10	1982
2006	F	Senior	100 meters	11.74	2	1983
2006	F	Senior	100 meters	11.95	6	1986
2006	F	Senior	100 meters	12.00	9	1986
2006	F	Senior	100 meters	12.00	5	1988
2006	F	Senior	100 meters	12.03	2	1992
2006	F	Senior	100 meters	12.05	4	1989
2006	F	Senior	100 meters	12.07	11	1988
2006	F	Senior	100 meters	12.10	7	1983
2006	F	Senior	100 meters	12.13	4	1970
2006	F	Senior	100 meters	12.14	10	1991
2006	F	Senior	100 meters	12.17	6	1987
2006	F	Senior	100 meters	12.17	3	1988
2006	F	Senior	100 meters	12.21	12	1990
2006	F	Senior	100 meters	12.22	3	1980
2006	F	Senior	100 meters	12.22	3	1987
2006	F	Senior	100 meters	12.23	11	1978
2006	F	Senior	100 meters	12.24	3	1986
2006	F	Senior	100 meters	12.25	5	1981
2006	F	Senior	100 meters	12.25	10	1989
2006	F	Senior	100 meters	12.27	3	1990
2006	F	Senior	100 meters	12.27	4	1984
2006	F	Senior	100 meters	12.27	2	1991
2006	F	Senior	100 meters	12.28	11	1992
2006	F	Senior	100 meters	12.29	9	1991
2006	F	Senior	100 meters	12.30	10	1987
2006	F	Senior	100 meters	12.30	2	1992
2006	F	Senior	100 meters	12.31	7	1990
2006	F	Senior	100 meters	12.31	8	1991
2006	F	Senior	100 meters	12.32	9	1992
2006	F	Senior	100 meters	12.33	6	1987
2006	F	Senior	100 meters	12.34	9	1984
2006	F	Senior	100 meters	12.34	10	1985
2006	F	Senior	100 meters	12.34	8	1976
2006	F	Senior	100 meters	12.35	2	1986
2006	F	Senior	100 meters	12.36	2	1991
2006	F	Senior	100 meters	12.38	7	1986
2006	F	Senior	100 meters	12.38	2	1990
2006	F	Senior	100 meters	12.39	9	1989
2006	F	Senior	100 meters	12.39	11	1991
2006	F	Senior	100 meters	12.39	1	1988
2006	F	Senior	100 meters	12.41	3	1987
2006	F	Senior	100 meters	12.41	11	1988
2006	F	Senior	100 meters	12.41	2	1991
2006	F	Senior	100 meters	12.43	1	1986
2006	F	Senior	100 meters	12.43	12	1985
2006	F	Senior	100 meters	12.43	10	1991
2006	F	Senior	100 meters	12.44	1	1987
2006	F	Senior	100 meters	12.45	12	1989
2006	F	Senior	100 meters	12.45	5	1988
2006	F	Senior	100 meters	12.46	5	1988
2006	F	Senior	100 meters	12.46	3	1984
2006	F	Senior	100 meters	12.47	7	1989
2006	F	Senior	100 meters	12.48	8	1987
2006	F	Senior	100 meters	12.49	9	1990
2006	F	Senior	100 meters	12.49	1	1990
2006	F	Senior	100 meters	12.51	7	1978
2006	F	Senior	100 meters	12.52	1	1991
2006	F	Senior	100 meters	12.52	6	1990
2006	F	Senior	100 meters	12.53	12	1980
2006	F	Senior	100 meters	12.53	9	1989
2006	F	Senior	100 meters	12.53	8	1986
2006	F	Senior	100 meters	12.53	2	1990
2006	F	Senior	100 meters	12.54	8	1989
2006	F	Senior	100 meters	12.54	5	1989
2006	F	Senior	100 meters	12.55	1	1987
2006	F	Senior	100 meters	12.56	3	1991
2006	F	Senior	100 meters	12.56	8	1990
2006	F	Senior	100 meters	12.57	6	1992
2006	F	Senior	100 meters	12.59	12	1980
2006	F	Senior	100 meters	12.60	4	1989
2006	F	Senior	100 meters	12.60	5	1991
2006	F	Senior	100 meters	12.60	3	1991
2006	F	Senior	100 meters	12.61	2	1992
2006	F	Senior	100 meters	12.62	6	1985
2006	F	Senior	100 meters	12.63	4	1992
2006	F	Senior	100 meters	12.63	2	1992
2006	F	Senior	100 meters	12.64	12	1989
2006	F	Senior	100 meters	12.65	2	1988
2006	F	Senior	100 meters	12.66	3	1990
2006	F	Senior	100 meters	12.66	5	1992
2006	F	Senior	100 meters	12.66	6	1991
2006	F	Senior	100 meters	12.67	10	1991
2006	F	Senior	100 meters	12.67	1	1991
2006	F	Senior	100 meters	12.67	1	1983
2006	F	Senior	100 meters	12.68	4	1988
2006	F	Senior	100 meters	12.68	3	1982
2006	F	Senior	100 meters	12.68	5	1988
2006	F	Senior	100 meters	12.68	9	1991
2006	F	Senior	100 meters	12.68	9	1989
2006	F	Senior	100 meters	12.69	3	1991
2006	F	Senior	100 meters	12.69	8	1986
2006	F	Senior	100 meters	12.70	7	1978
2006	F	Senior	100 meters	12.70	4	1988
2006	F	Senior	100 meters	12.70	1	1992
2006	F	Senior	100 meters	12.70	5	1990
2006	F	Senior	100 meters	12.71	6	1990
2006	F	Senior	100 meters	12.71	7	1988
2006	F	Senior	100 meters	12.71	3	1988
2006	F	Senior	100 meters	12.72	6	1990
2006	F	Senior	100 meters	12.72	2	1989
2006	F	Senior	100 meters	12.76	6	1989
2006	F	Senior	100 meters	12.76	6	1991
2006	F	Senior	100 meters	12.77	8	1981
2006	F	Senior	100 meters	12.77	5	1992
2006	F	Senior	100 meters	12.77	7	1991
2006	F	Senior	100 meters	12.77	7	1990
2006	F	Senior	100 meters	12.78	8	1990
2006	F	Senior	100 meters	12.78	8	1990
2006	F	Senior	100 meters	12.78	6	1991
2006	F	Senior	100 meters	12.78	5	1990
2006	F	Senior	100 meters	12.78	3	1991
2006	F	Senior	100 meters	12.80	4	1989
2006	F	Senior	100 meters	12.80	2	1988
2006	F	Senior	100 meters	12.80	12	1990
2006	F	Senior	100 meters	12.80	2	1991
2006	F	Senior	100 meters	12.81	1	1988
2006	F	Senior	100 meters	12.81	5	1983
2006	F	Senior	100 meters	12.81	5	1990
2006	F	Senior	100 meters	12.82	3	1989
2006	F	Senior	100 meters	12.82	3	1988
2006	F	Senior	100 meters	12.82	5	1985
2006	F	Senior	100 meters	12.83	4	1986
2006	F	Senior	100 meters	12.83	10	1989
2006	F	Senior	100 meters	12.83	4	1990
2006	F	Senior	100 meters	12.84	1	1991
2006	F	Senior	100 meters	12.84	3	1990
2006	F	Senior	100 meters	12.85	1	1987
2006	F	Senior	100 meters	12.85	7	1989
2006	F	Senior	100 meters	12.86	9	1988
2006	F	Senior	100 meters	12.86	6	1987
2006	F	Senior	100 meters	12.86	6	1988
2006	F	Senior	100 meters	12.86	5	1992
2006	F	Senior	100 meters	12.87	9	1990
2006	F	Senior	100 meters	12.87	3	1990
2006	F	Senior	100 meters	12.87	7	1987
2006	F	Senior	100 meters	12.88	3	1989
2006	F	Senior	100 meters	12.88	8	1991
2006	F	Senior	100 meters	12.88	5	1991
2006	F	Senior	100 meters	12.89	2	1991
2006	F	Senior	100 meters	12.90	6	1989
2006	F	Senior	100 meters	12.90	6	1992
2006	F	Senior	100 meters	12.90	12	1988
2006	F	Senior	100 meters	12.90	12	1990
2006	F	Senior	100 meters	12.90	9	1988
2006	M	Senior	100 meters	10.45	11	1982
2006	M	Senior	100 meters	10.47	2	1988
2006	M	Senior	100 meters	10.50	9	1982
2006	M	Senior	100 meters	10.51	1	1985
2006	M	Senior	100 meters	10.53	10	1981
2006	M	Senior	100 meters	10.60	4	1987
2006	M	Senior	100 meters	10.65	10	1979
2006	M	Senior	100 meters	10.65	10	1975
2006	M	Senior	100 meters	10.77	2	1986
2006	M	Senior	100 meters	10.78	4	1980
2006	M	Senior	100 meters	10.79	1	1991
2006	M	Senior	100 meters	10.80	12	1982
2006	M	Senior	100 meters	10.82	10	1982
2006	M	Senior	100 meters	10.82	2	1987
2006	M	Senior	100 meters	10.82	6	1987
2006	M	Senior	100 meters	10.82	6	1990
2006	M	Senior	100 meters	10.84	1	1983
2006	M	Senior	100 meters	10.84	8	1976
2006	M	Senior	100 meters	10.86	7	1986
2006	M	Senior	100 meters	10.86	9	1970
2006	M	Senior	100 meters	10.89	4	1973
2006	M	Senior	100 meters	10.89	5	1977
2006	M	Senior	100 meters	10.89	12	1986
2006	M	Senior	100 meters	10.90	9	1977
2006	M	Senior	100 meters	10.91	11	1984
2006	M	Senior	100 meters	10.92	5	1985
2006	M	Senior	100 meters	10.92	1	1984
2006	M	Senior	100 meters	10.93	9	1989
2006	M	Senior	100 meters	10.95	1	1982
2006	M	Senior	100 meters	10.95	10	1986
2006	M	Senior	100 meters	10.95	8	1987
2006	M	Senior	100 meters	10.97	2	1989
2006	M	Senior	100 meters	10.97	9	1986
2006	M	Senior	100 meters	10.99	5	1984
2006	M	Senior	100 meters	11.01	11	1987
2006	M	Senior	100 meters	11.02	3	1990
2006	M	Senior	100 meters	11.04	2	1988
2006	M	Senior	100 meters	11.08	6	1988
2006	M	Senior	100 meters	11.09	4	1987
2006	M	Senior	100 meters	11.10	1	1986
2006	M	Senior	100 meters	11.11	4	1982
2006	M	Senior	100 meters	11.12	4	1985
2006	M	Senior	100 meters	11.14	8	1980
2006	M	Senior	100 meters	11.14	2	1988
2006	M	Senior	100 meters	11.14	3	1987
2006	M	Senior	100 meters	11.15	3	1985
2006	M	Senior	100 meters	11.15	3	1987
2006	M	Senior	100 meters	11.16	7	1989
2006	M	Senior	100 meters	11.17	12	1977
2006	M	Senior	100 meters	11.17	10	1990
2006	M	Senior	100 meters	11.17	10	1981
2006	M	Senior	100 meters	11.18	8	1987
2006	M	Senior	100 meters	11.18	11	1979
2006	M	Senior	100 meters	11.19	6	1989
2006	M	Senior	100 meters	11.19	6	1988
2006	M	Senior	100 meters	11.20	6	1982
2006	M	Senior	100 meters	11.20	5	1990
2006	M	Senior	100 meters	11.21	2	1988
2006	M	Senior	100 meters	11.22	5	1990
2006	M	Senior	100 meters	11.22	1	1986
2006	M	Senior	100 meters	11.22	12	1987
2006	M	Senior	100 meters	11.23	6	1984
2006	M	Senior	100 meters	11.24	2	1984
2006	M	Senior	100 meters	11.24	3	1991
2006	M	Senior	100 meters	11.25	1	1985
2006	M	Senior	100 meters	11.25	4	1986
2006	M	Senior	100 meters	11.25	12	1987
2006	M	Senior	100 meters	11.25	8	1982
2006	M	Senior	100 meters	11.26	6	1980
2006	M	Senior	100 meters	11.27	2	1986
2006	M	Senior	100 meters	11.27	3	1986
2006	M	Senior	100 meters	11.27	4	1986
2006	M	Senior	100 meters	11.29	1	1981
2006	M	Senior	100 meters	11.29	8	1981
2006	M	Senior	100 meters	11.29	10	1987
2006	M	Senior	100 meters	11.29	1	1991
2006	M	Senior	100 meters	11.30	5	1988
2006	M	Senior	100 meters	11.31	11	1990
2006	M	Senior	100 meters	11.33	1	1976
2006	M	Senior	100 meters	11.33	9	1988
2006	M	Senior	100 meters	11.35	3	1989
2006	M	Senior	100 meters	11.36	2	1974
2006	M	Senior	100 meters	11.36	11	1988
2006	M	Senior	100 meters	11.36	1	1989
2006	M	Senior	100 meters	11.37	5	1987
2006	M	Senior	100 meters	11.38	4	1989
2006	M	Senior	100 meters	11.39	4	1985
2006	M	Senior	100 meters	11.40	6	1989
2006	M	Senior	100 meters	11.40	12	1985
2006	M	Senior	100 meters	11.40	4	1985
2006	M	Senior	100 meters	11.40	7	1989
2006	M	Senior	100 meters	11.40	11	1988
2006	M	Senior	100 meters	11.41	8	1986
2006	M	Senior	100 meters	11.41	12	1988
2006	M	Senior	100 meters	11.41	5	1987
2006	M	Senior	100 meters	11.41	3	1988
2006	M	Senior	100 meters	11.41	5	1985
2006	M	Senior	100 meters	11.42	2	1989
2006	M	Senior	100 meters	11.43	4	1989
2006	M	Senior	100 meters	11.43	3	1980
2006	M	Senior	100 meters	11.43	5	1990
2006	M	Senior	100 meters	11.44	4	1989
2006	M	Senior	100 meters	11.44	6	1979
2006	M	Senior	100 meters	11.44	2	1985
2006	M	Senior	100 meters	11.45	2	1989
2006	M	Senior	100 meters	11.45	6	1989
2006	M	Senior	100 meters	11.46	2	1990
2006	M	Senior	100 meters	11.46	3	1987
2006	M	Senior	100 meters	11.46	4	1991
2006	M	Senior	100 meters	11.47	10	1987
2006	M	Senior	100 meters	11.48	4	1981
2006	M	Senior	100 meters	11.48	2	1988
2006	M	Senior	100 meters	11.48	7	1989
2006	M	Senior	100 meters	11.48	11	1989
2006	M	Senior	100 meters	11.48	11	1964
2006	M	Senior	100 meters	11.49	5	1986
2006	M	Senior	100 meters	11.50	7	1989
2006	M	Senior	100 meters	11.50	7	1982
2006	M	Senior	100 meters	11.50	5	1988
2006	M	Senior	100 meters	11.50	4	1988
2006	M	Senior	100 meters	11.50	6	1987
2006	M	Senior	100 meters	11.50	4	1991
2006	M	Senior	100 meters	11.51	3	1987
2006	M	Senior	100 meters	11.51	12	1984
2006	M	Senior	100 meters	11.51	10	1991
2006	M	Senior	100 meters	11.52	2	1986
2006	M	Senior	100 meters	11.52	5	1988
2006	M	Senior	100 meters	11.53	2	1979
2006	M	Senior	100 meters	11.53	6	1971
2006	M	Senior	100 meters	11.53	3	1990
2006	M	Senior	100 meters	11.54	4	1986
2006	M	Senior	100 meters	11.54	5	1988
2006	M	Senior	100 meters	11.54	6	1988
2006	M	Senior	100 meters	11.55	3	1990
2006	M	Senior	100 meters	11.55	12	1990
2006	M	Senior	100 meters	11.55	2	1984
2006	M	Senior	100 meters	11.55	3	1987
2006	M	Senior	100 meters	11.55	2	1990
2006	M	Senior	100 meters	11.56	8	1991
2006	M	Senior	100 meters	11.57	8	1986
2006	M	Senior	100 meters	11.57	3	1990
2006	M	Senior	100 meters	11.58	6	1985
2006	M	Senior	100 meters	11.58	4	1989
2006	M	Senior	100 meters	11.58	9	1991
2006	M	Senior	100 meters	11.59	9	1991
2006	M	Senior	100 meters	11.60	1	1986
2006	M	Senior	100 meters	11.60	5	1992
2006	M	Senior	100 meters	11.60	2	1976
2006	M	Senior	100 meters	11.60	1	1990
2006	M	Senior	100 meters	11.60	2	1990
2006	M	Senior	100 meters	11.61	2	1986
2006	M	Senior	100 meters	11.61	7	1987
2006	M	Senior	100 meters	11.61	1	1992
2006	M	Senior	100 meters	11.61	8	1985
2006	M	Senior	100 meters	11.62	11	1975
2006	M	Senior	100 meters	11.62	11	1988
2006	M	Senior	100 meters	11.62	3	1987
2006	M	Senior	100 meters	11.62	10	1992
2006	M	Senior	100 meters	11.62	1	1989
2006	M	Senior	100 meters	11.62	9	1987
2006	M	Senior	100 meters	11.62	4	1987
2006	M	Senior	100 meters	11.62	2	1991
2006	M	Senior	100 meters	11.63	8	1988
2006	M	Senior	100 meters	11.63	5	1987
2006	M	Senior	100 meters	11.63
2006	M	Senior	100 meters	11.63	5	1989
2006	M	Senior	100 meters	11.64	1	1987
2006	M	Senior	100 meters	11.64	3	1990
2006	M	Senior	100 meters	11.64	1	1989
2006	M	Senior	100 meters	11.64	12	1986
2006	M	Senior	100 meters	11.64	7	1990
2006	M	Senior	100 meters	11.65	9	1986
2006	M	Senior	100 meters	11.65	4	1990
2006	M	Senior	100 meters	11.65	6	1987
2006	M	Senior	100 meters	11.65	10	1989
2006	M	Senior	100 meters	11.65	5	1979
2006	M	Senior	100 meters	11.66	9	1988
2006	M	Senior	100 meters	11.66	7	1982
2006	M	Senior	100 meters	11.66	3	1984
2006	M	Senior	100 meters	11.66	9	1989
2006	M	Senior	100 meters	11.66	8	1989
2006	M	Senior	100 meters	11.67	3	1979
2006	M	Senior	100 meters	11.68	4	1988
2006	M	Senior	100 meters	11.68	8	1990
2006	M	Senior	100 meters	11.69	4	1989
2006	M	Senior	100 meters	11.69	11	1991
2006	M	Senior	100 meters	11.70	5	1989
2006	M	Senior	100 meters	11.70	1	1988
2006	M	Senior	100 meters	11.71	7	1989
2006	M	Senior	100 meters	11.71	8	1989
2006	M	Senior	100 meters	11.71	9	1986
2006	M	Senior	100 meters	11.72	2	1987
2006	M	Senior	100 meters	11.72	12	1990
2006	M	Senior	100 meters	11.72	8	1992
2006	M	Senior	100 meters	11.72	7	1992
2006	M	Senior	100 meters	11.73	9	1989
2006	M	Senior	100 meters	11.74	6	1990
2006	M	Senior	100 meters	11.74	4	1983
2006	M	Senior	100 meters	11.74	2	1986
2006	M	Senior	100 meters	11.75	3	1990
2006	M	Senior	100 meters	11.75
2006	M	Senior	100 meters	11.75	2	1980
2006	M	Senior	100 meters	11.75	2	1991
2006	M	Senior	100 meters	11.75	3	1990
2006	M	Senior	100 meters	11.75	6	1987
2006	M	Senior	100 meters	11.76	12	1992
2006	M	Senior	100 meters	11.76	8	1992
2006	M	Senior	100 meters	11.76	4	1989
2007	F	14	100 meters	12.40	3	1993
2007	F	14	100 meters	12.53	8	1993
2007	F	14	100 meters	12.66	1	1993
2007	F	14	100 meters	12.69	5	1993
2007	F	14	100 meters	12.71	9	1993
2007	F	14	100 meters	12.74	3	1993
2007	F	14	100 meters	12.76	1	1993
2007	F	14	100 meters	12.77	3	1993
2007	F	14	100 meters	12.78	5	1994
2007	F	14	100 meters	12.78	3	1993
2007	F	14	100 meters	12.79	7	1993
2007	F	14	100 meters	12.79	7	1993
2007	F	14	100 meters	12.80	2	1993
2007	F	14	100 meters	12.83	3	1993
2007	F	14	100 meters	12.84	12	1993
2007	F	14	100 meters	12.88	2	1994
2007	F	14	100 meters	12.93	4	1993
2007	F	14	100 meters	12.99	9	1993
2007	F	14	100 meters	12.99	1	1993
2007	F	14	100 meters	12.99	2	1993
2007	F	14	100 meters	13.01	6	1993
2007	F	14	100 meters	13.02	7	1993
2007	F	14	100 meters	13.04	2	1993
2007	F	14	100 meters	13.06	6	1993
2007	F	14	100 meters	13.06	6	1993
2007	F	14	100 meters	13.07	4	1993
2007	F	14	100 meters	13.08	3	1993
2007	F	14	100 meters	13.10	2	1994
2007	F	14	100 meters	13.11	7	1993
2007	F	14	100 meters	13.12	2	1993
2007	F	14	100 meters	13.13	4	1993
2007	F	14	100 meters	13.13	6	1993
2007	F	14	100 meters	13.15	3	1995
2007	F	14	100 meters	13.16	12	1993
2007	F	14	100 meters	13.19	10	1993
2007	F	14	100 meters	13.19	5	1993
2007	F	14	100 meters	13.21	9	1993
2007	F	14	100 meters	13.25	3	1993
2007	F	14	100 meters	13.25	1	1993
2007	F	14	100 meters	13.26	1	1993
2007	F	14	100 meters	13.27	3	1993
2007	F	14	100 meters	13.27	6	1993
2007	F	14	100 meters	13.27	8	1994
2007	M	14	100 meters	11.62	1	1993
2007	M	14	100 meters	11.70	7	1993
2007	M	14	100 meters	11.99	2	1993
2007	M	14	100 meters	12.00	1	1993
2007	M	14	100 meters	12.01	4	1994
2007	M	14	100 meters	12.05	4	1993
2007	M	14	100 meters	12.07	5	1993
2007	M	14	100 meters	12.18	7	1993
2007	M	14	100 meters	12.22	3	1993
2007	M	14	100 meters	12.24	5	1993
2007	M	14	100 meters	12.26	6	1993
2007	M	14	100 meters	12.27	1	1994
2007	M	14	100 meters	12.29	3	1993
2007	M	14	100 meters	12.32	2	1993
2007	M	14	100 meters	12.33	1	1993
2007	M	14	100 meters	12.41	4	1993
2007	M	14	100 meters	12.41	8	1993
2007	M	14	100 meters	12.42	11	1993
2007	M	14	100 meters	12.42	9	1993
2007	M	14	100 meters	12.45	1	1993
2007	M	14	100 meters	12.45	1	1993
2007	M	14	100 meters	12.46	8	1993
2007	M	14	100 meters	12.47	11	1993
2007	M	14	100 meters	12.47	6	1993
2007	M	14	100 meters	12.47	4	1993
2007	M	14	100 meters	12.48	5	1993
2007	M	14	100 meters	12.48	3	1993
2007	F	15	100 meters	11.92	2	1992
2007	F	15	100 meters	12.10	9	1992
2007	F	15	100 meters	12.19	11	1992
2007	F	15	100 meters	12.41	6	1992
2007	F	15	100 meters	12.47	2	1992
2007	F	15	100 meters	12.48	2	1992
2007	F	15	100 meters	12.48	6	1992
2007	F	15	100 meters	12.48	1	1992
2007	F	15	100 meters	12.57	4	1992
2007	F	15	100 meters	12.66	7	1992
2007	F	15	100 meters	12.72	7	1992
2007	F	15	100 meters	12.75	1	1992
2007	F	15	100 meters	12.78	5	1992
2007	F	15	100 meters	12.79	5	1992
2007	F	15	100 meters	12.79	2	1992
2007	F	15	100 meters	12.79	2	1992
2007	F	15	100 meters	12.79	11	1992
2007	F	15	100 meters	12.81	2	1992
2007	F	15	100 meters	12.81	5	1992
2007	F	15	100 meters	12.82	6	1992
2007	F	15	100 meters	12.82	2	1992
2007	F	15	100 meters	12.85	1	1992
2007	F	15	100 meters	12.86	9	1992
2007	F	15	100 meters	12.87	10	1992
2007	F	15	100 meters	12.87	10	1992
2007	F	15	100 meters	12.88	9	1992
2007	F	15	100 meters	12.90	10	1992
2007	F	15	100 meters	12.93	2	1992
2007	F	15	100 meters	12.95	7	1992
2007	F	15	100 meters	12.98	2	1992
2007	F	15	100 meters	12.99	7	1992
2007	F	15	100 meters	13.00	3	1992
2007	F	15	100 meters	13.01	7	1992
2007	F	15	100 meters	13.07
2007	F	15	100 meters	13.07	5	1992
2007	F	15	100 meters	13.08	4	1992
2007	F	15	100 meters	13.08	1	1992
2007	F	15	100 meters	13.08	4	1992
2007	F	15	100 meters	13.09	10	1992
2007	F	15	100 meters	13.10	2	1992
2007	F	15	100 meters	13.11	11	1992
2007	F	15	100 meters	13.11
2007	F	15	100 meters	13.12	1	1992
2007	F	15	100 meters	13.12	5	1992
2007	F	15	100 meters	13.13	8	1992
2007	F	15	100 meters	13.15	5	1992
2007	F	15	100 meters	13.15	10	1992
2007	F	15	100 meters	13.15	8	1992
2007	F	15	100 meters	13.18	12	1992
2007	F	15	100 meters	13.18	9	1992
2007	F	15	100 meters	13.20	1	1992
2007	F	15	100 meters	13.22	6	1992
2007	F	15	100 meters	13.22	2	1992
2007	F	15	100 meters	13.23	2	1992
2007	F	15	100 meters	13.25	1	1992
2007	F	15	100 meters	13.26	5	1992
2007	F	15	100 meters	13.29	1	1992
2007	F	15	100 meters	13.30	4	1992
2007	M	15	100 meters	11.12	1	1992
2007	M	15	100 meters	11.19	4	1992
2007	M	15	100 meters	11.36	7	1992
2007	M	15	100 meters	11.37	10	1992
2007	M	15	100 meters	11.39	1	1992
2007	M	15	100 meters	11.49	4	1992
2007	M	15	100 meters	11.51	1	1992
2007	M	15	100 meters	11.53	12	1992
2007	M	15	100 meters	11.57	5	1992
2007	M	15	100 meters	11.59	7	1992
2007	M	15	100 meters	11.59	8	1992
2007	M	15	100 meters	11.60	1	1992
2007	M	15	100 meters	11.60	1	1992
2007	M	15	100 meters	11.61	7	1992
2007	M	15	100 meters	11.62	4	1992
2007	M	15	100 meters	11.69	2	1992
2007	M	15	100 meters	11.70	4	1992
2007	M	15	100 meters	11.71	4	1992
2007	M	15	100 meters	11.74	7	1992
2007	M	15	100 meters	11.76	8	1992
2007	M	15	100 meters	11.76	8	1992
2007	M	15	100 meters	11.81	1	1992
2007	M	15	100 meters	11.85	5	1992
2007	M	15	100 meters	11.86	5	1992
2007	M	15	100 meters	11.89	3	1992
2007	M	15	100 meters	11.93	10	1992
2007	M	15	100 meters	11.95	7	1992
2007	M	15	100 meters	12.02	5	1992
2007	F	16	100 meters	12.15	10	1991
2007	F	16	100 meters	12.22	8	1991
2007	F	16	100 meters	12.30	2	1991
2007	F	16	100 meters	12.33	6	1991
2007	F	16	100 meters	12.40	9	1991
2007	F	16	100 meters	12.40	2	1991
2007	F	16	100 meters	12.47	6	1991
2007	F	16	100 meters	12.50	3	1991
2007	F	16	100 meters	12.50	7	1991
2007	F	16	100 meters	12.51	3	1991
2007	F	16	100 meters	12.54	6	1991
2007	F	16	100 meters	12.55	2	1991
2007	F	16	100 meters	12.56	10	1991
2007	F	16	100 meters	12.60	5	1991
2007	F	16	100 meters	12.60	1	1991
2007	F	16	100 meters	12.61	9	1991
2007	F	16	100 meters	12.62	8	1991
2007	F	16	100 meters	12.63	11	1991
2007	F	16	100 meters	12.70	2	1991
2007	F	16	100 meters	12.75	6	1991
2007	F	16	100 meters	12.75	3	1991
2007	F	16	100 meters	12.75	1	1991
2007	F	16	100 meters	12.80	5	1991
2007	F	16	100 meters	12.87	3	1991
2007	F	16	100 meters	12.90	12	1991
2007	F	16	100 meters	12.90	1	1991
2007	F	16	100 meters	12.91	10	1991
2007	F	16	100 meters	12.93	7	1991
2007	F	16	100 meters	12.94	2	1991
2007	F	16	100 meters	12.96	10	1991
2007	F	16	100 meters	12.97	11	1991
2007	F	16	100 meters	12.98	12	1991
2007	F	16	100 meters	12.98	6	1991
2007	F	16	100 meters	12.99	3	1991
2007	F	16	100 meters	12.99	1	1991
2007	F	16	100 meters	13.00	6	1991
2007	F	16	100 meters	13.00	5	1991
2007	F	16	100 meters	13.01	2	1991
2007	F	16	100 meters	13.01	10	1991
2007	F	16	100 meters	13.02	8	1991
2007	F	16	100 meters	13.02	7	1991
2007	F	16	100 meters	13.04	10	1991
2007	F	16	100 meters	13.05	6	1991
2007	F	16	100 meters	13.06	2	1991
2007	F	16	100 meters	13.07	10	1991
2007	F	16	100 meters	13.09	10	1991
2007	F	16	100 meters	13.10	9	1991
2007	F	16	100 meters	13.10	10	1991
2007	F	16	100 meters	13.10	4	1991
2007	M	16	100 meters	10.69	1	1991
2007	M	16	100 meters	11.00	3	1991
2007	M	16	100 meters	11.17	1	1991
2007	M	16	100 meters	11.19	2	1991
2007	M	16	100 meters	11.21	8	1991
2007	M	16	100 meters	11.22	11	1991
2007	M	16	100 meters	11.24	10	1991
2007	M	16	100 meters	11.28	4	1991
2007	M	16	100 meters	11.30	9	1991
2007	M	16	100 meters	11.39	5	1991
2007	M	16	100 meters	11.40	2	1991
2007	M	16	100 meters	11.43	2	1991
2007	M	16	100 meters	11.44	12	1991
2007	M	16	100 meters	11.46	9	1991
2007	M	16	100 meters	11.49	2	1991
2007	M	16	100 meters	11.50	8	1991
2007	M	16	100 meters	11.51	2	1991
2007	M	16	100 meters	11.54	11	1991
2007	M	16	100 meters	11.55	4	1991
2007	M	16	100 meters	11.55	11	1991
2007	M	16	100 meters	11.56	4	1991
2007	M	16	100 meters	11.56	3	1991
2007	M	16	100 meters	11.57	5	1991
2007	M	16	100 meters	11.57	2	1991
2007	M	16	100 meters	11.59	1	1991
2007	M	16	100 meters	11.60	1	1991
2007	M	16	100 meters	11.61	7	1991
2007	M	16	100 meters	11.65	2	1991
2007	M	16	100 meters	11.68	8	1991
2007	M	16	100 meters	11.70	8	1991
2007	M	16	100 meters	11.72	1	1991
2007	M	16	100 meters	11.74	2	1991
2007	M	16	100 meters	11.74	1	1991
2007	M	16	100 meters	11.77	8	1991
2007	M	16	100 meters	11.79	3	1991
2007	M	16	100 meters	11.81	3	1991
2007	M	16	100 meters	11.81	1	1991
2007	M	16	100 meters	11.82	2	1991
2007	M	16	100 meters	11.83	9	1991
2007	M	16	100 meters	11.84	3	1991
2007	M	16	100 meters	11.85	5	1991
2007	M	16	100 meters	11.90	10	1991
2007	M	16	100 meters	11.91	12	1991
2007	M	16	100 meters	11.91	5	1991
2007	M	16	100 meters	11.94	5	1991
2007	F	17	100 meters	12.14	7	1990
2007	F	17	100 meters	12.15	2	1990
2007	F	17	100 meters	12.18	2	1990
2007	F	17	100 meters	12.35	6	1990
2007	F	17	100 meters	12.36	3	1990
2007	F	17	100 meters	12.38	1	1990
2007	F	17	100 meters	12.43	6	1990
2007	F	17	100 meters	12.45	7	1990
2007	F	17	100 meters	12.46	8	1990
2007	F	17	100 meters	12.53	12	1990
2007	F	17	100 meters	12.53	3	1990
2007	F	17	100 meters	12.54	6	1990
2007	F	17	100 meters	12.58	12	1990
2007	F	17	100 meters	12.58	1	1990
2007	F	17	100 meters	12.59	5	1990
2007	F	17	100 meters	12.60	12	1990
2007	F	17	100 meters	12.66	4	1990
2007	F	17	100 meters	12.73	8	1990
2007	F	17	100 meters	12.74	3	1990
2007	F	17	100 meters	12.76	4	1990
2007	F	17	100 meters	12.76	5	1990
2007	F	17	100 meters	12.78	6	1990
2007	F	17	100 meters	12.84	1	1990
2007	F	17	100 meters	12.84
2007	F	17	100 meters	12.87	8	1990
2007	F	17	100 meters	12.91	6	1990
2007	F	17	100 meters	12.94	6	1990
2007	F	17	100 meters	13.01	5	1990
2007	F	17	100 meters	13.04	1	1990
2007	F	17	100 meters	13.05	12	1990
2007	F	17	100 meters	13.05	9	1990
2007	F	17	100 meters	13.06	4	1990
2007	F	17	100 meters	13.09	1	1990
2007	F	17	100 meters	13.09	7	1990
2007	F	17	100 meters	13.10	8	1990
2007	M	17	100 meters	10.75	6	1990
2007	M	17	100 meters	10.91	3	1990
2007	M	17	100 meters	10.94	8	1990
2007	M	17	100 meters	11.02	5	1990
2007	M	17	100 meters	11.08	12	1990
2007	M	17	100 meters	11.11	10	1990
2007	M	17	100 meters	11.15	2	1990
2007	M	17	100 meters	11.18	3	1990
2007	M	17	100 meters	11.19	5	1990
2007	M	17	100 meters	11.26	2	1990
2007	M	17	100 meters	11.27	3	1990
2007	M	17	100 meters	11.28	3	1990
2007	M	17	100 meters	11.31	4	1990
2007	M	17	100 meters	11.33	5	1990
2007	M	17	100 meters	11.33	4	1990
2007	M	17	100 meters	11.34	6	1990
2007	M	17	100 meters	11.35	9	1990
2007	M	17	100 meters	11.41	12	1990
2007	M	17	100 meters	11.41	8	1990
2007	M	17	100 meters	11.41	11	1990
2007	M	17	100 meters	11.43	2	1990
2007	M	17	100 meters	11.50	6	1990
2007	M	17	100 meters	11.50	3	1990
2007	M	17	100 meters	11.54	5	1990
2007	M	17	100 meters	11.56	11	1990
2007	M	17	100 meters	11.56	12	1990
2007	M	17	100 meters	11.58	3	1990
2007	M	17	100 meters	11.59	11	1990
2007	M	17	100 meters	11.60	2	1990
2007	M	17	100 meters	11.60	3	1990
2007	M	17	100 meters	11.60	2	1990
2007	M	17	100 meters	11.66	12	1990
2007	M	17	100 meters	11.67	12	1990
2007	M	17	100 meters	11.67	3	1990
2007	M	17	100 meters	11.71	8	1990
2007	M	17	100 meters	11.72	2	1990
2007	M	17	100 meters	11.72	2	1990
2007	M	17	100 meters	11.74	3	1990
2007	M	17	100 meters	11.76	4	1990
2007	M	17	100 meters	11.77	9	1990
2007	M	17	100 meters	11.80	5	1990
2007	M	17	100 meters	11.80	9	1990
2007	M	17	100 meters	11.80	4	1990
2007	M	17	100 meters	11.81	1	1990
2007	M	17	100 meters	11.83	3	1990
2007	M	17	100 meters	11.84	7	1990
2007	M	17	100 meters	11.86	5	1990
2007	M	17	100 meters	11.88	7	1990
2007	M	17	100 meters	11.88	9	1990
2007	M	17	100 meters	11.89	4	1990
2007	M	17	100 meters	11.90	3	1990
2007	M	17	100 meters	11.94	1	1990
2007	F	19	100 meters	11.84	5	1988
2007	F	19	100 meters	11.88	10	1989
2007	F	19	100 meters	11.89	3	1988
2007	F	19	100 meters	11.92	11	1988
2007	F	19	100 meters	11.94	4	1989
2007	F	19	100 meters	12.13	12	1989
2007	F	19	100 meters	12.14	8	1989
2007	F	19	100 meters	12.18	8	1989
2007	F	19	100 meters	12.32	12	1988
2007	F	19	100 meters	12.33	4	1989
2007	F	19	100 meters	12.36	8	1989
2007	F	19	100 meters	12.41	5	1988
2007	F	19	100 meters	12.44	9	1989
2007	F	19	100 meters	12.53	9	1989
2007	F	19	100 meters	12.57	7	1989
2007	F	19	100 meters	12.58	7	1989
2007	F	19	100 meters	12.58	11	1988
2007	F	19	100 meters	12.61	9	1989
2007	F	19	100 meters	12.64	3	1989
2007	F	19	100 meters	12.67	2	1988
2007	F	19	100 meters	12.70	12	1989
2007	F	19	100 meters	12.75	1	1988
2007	F	19	100 meters	12.76	7	1989
2007	F	19	100 meters	12.78	4	1988
2007	F	19	100 meters	12.86	4	1989
2007	F	19	100 meters	12.90	11	1988
2007	F	19	100 meters	12.91	5	1988
2007	F	19	100 meters	12.93	12	1989
2007	F	19	100 meters	12.95	3	1989
2007	F	19	100 meters	12.95	12	1988
2007	F	19	100 meters	12.96	12	1989
2007	M	19	100 meters	10.62	9	1989
2007	M	19	100 meters	10.98	2	1988
2007	M	19	100 meters	11.01	6	1988
2007	M	19	100 meters	11.07	6	1988
2007	M	19	100 meters	11.10	7	1989
2007	M	19	100 meters	11.13	2	1988
2007	M	19	100 meters	11.13	4	1989
2007	M	19	100 meters	11.15	2	1988
2007	M	19	100 meters	11.15	4	1989
2007	M	19	100 meters	11.21	6	1989
2007	M	19	100 meters	11.22	2	1989
2007	M	19	100 meters	11.27	10	1989
2007	M	19	100 meters	11.28	7	1989
2007	M	19	100 meters	11.29	12	1988
2007	M	19	100 meters	11.35	2	1988
2007	M	19	100 meters	11.37	4	1989
2007	M	19	100 meters	11.38	11	1988
2007	M	19	100 meters	11.39	5	1988
2007	M	19	100 meters	11.43	1	1989
2007	M	19	100 meters	11.44	1	1988
2007	M	19	100 meters	11.45	9	1988
2007	M	19	100 meters	11.45	7	1989
2007	M	19	100 meters	11.47	6	1989
2007	M	19	100 meters	11.47	5	1989
2007	M	19	100 meters	11.47	5	1989
2007	M	19	100 meters	11.48	9	1989
2007	M	19	100 meters	11.48	3	1988
2007	M	19	100 meters	11.51	3	1988
2007	M	19	100 meters	11.52	6	1988
2007	M	19	100 meters	11.52	7	1989
2007	M	19	100 meters	11.52	8	1989
2007	M	19	100 meters	11.53	7	1989
2007	M	19	100 meters	11.54	5	1989
2007	M	19	100 meters	11.57	8	1988
2007	M	19	100 meters	11.57	5	1988
2007	M	19	100 meters	11.57	9	1989
2007	M	19	100 meters	11.57	1	1989
2007	M	19	100 meters	11.57	3	1989
2007	M	19	100 meters	11.58	7	1989
2007	M	19	100 meters	11.58	6	1989
2007	M	19	100 meters	11.60	5	1988
2007	M	19	100 meters	11.61	4	1988
2007	M	19	100 meters	11.63	12	1988
2007	M	19	100 meters	11.63	2	1988
2007	M	19	100 meters	11.65	2	1988
2007	M	19	100 meters	11.65	7	1989
2007	M	19	100 meters	11.65	9	1989
2007	M	19	100 meters	11.67	1	1989
2007	M	19	100 meters	11.67	12	1989
2007	M	19	100 meters	11.69	5	1989
2007	M	19	100 meters	11.69	4	1988
2007	M	19	100 meters	11.70	5	1989
2007	M	19	100 meters	11.71	8	1989
2007	M	19	100 meters	11.72	11	1989
2007	M	19	100 meters	11.73	4	1988
2007	M	19	100 meters	11.73	8	1989
2007	M	19	100 meters	11.73	4	1989
2007	M	19	100 meters	11.73	5	1989
2007	M	19	100 meters	11.73	7	1989
2007	M	19	100 meters	11.75	7	1989
2007	M	19	100 meters	11.76	2	1989
2007	M	19	100 meters	11.76	8	1988
2007	M	19	100 meters	11.76	9	1989
2007	M	19	100 meters	11.78	6	1988
2007	M	19	100 meters	11.79	5	1989
2007	M	19	100 meters	11.80	9	1988
2007	F	22	100 meters	11.89	9	1986
2007	F	22	100 meters	11.94	6	1987
2007	F	22	100 meters	11.96	6	1986
2007	F	22	100 meters	12.20	3	1987
2007	F	22	100 meters	12.21	3	1986
2007	F	22	100 meters	12.22	12	1985
2007	F	22	100 meters	12.22	7	1986
2007	F	22	100 meters	12.25	6	1987
2007	F	22	100 meters	12.29	11	1986
2007	F	22	100 meters	12.30	6	1985
2007	F	22	100 meters	12.31	6	1987
2007	F	22	100 meters	12.31	2	1986
2007	F	22	100 meters	12.32	4	1986
2007	F	22	100 meters	12.34	3	1986
2007	F	22	100 meters	12.37	10	1985
2007	F	22	100 meters	12.46	12	1985
2007	F	22	100 meters	12.49	3	1987
2007	F	22	100 meters	12.53	7	1985
2007	F	22	100 meters	12.57	1	1987
2007	F	22	100 meters	12.58	8	1987
2007	F	22	100 meters	12.65	10	1987
2007	F	22	100 meters	12.66	6	1987
2007	F	22	100 meters	12.67	6	1986
2007	F	22	100 meters	12.69	7	1987
2007	F	22	100 meters	12.70	5	1985
2007	F	22	100 meters	12.75	1	1986
2007	F	22	100 meters	12.77	10	1986
2007	F	22	100 meters	12.80	1	1986
2007	F	22	100 meters	12.83	4	1985
2007	F	22	100 meters	12.89	3	1986
2007	F	22	100 meters	12.98	4	1987
2007	M	22	100 meters	10.42	4	1987
2007	M	22	100 meters	10.55	1	1985
2007	M	22	100 meters	10.63	7	1986
2007	M	22	100 meters	10.73	8	1987
2007	M	22	100 meters	10.81	10	1986
2007	M	22	100 meters	10.83	4	1987
2007	M	22	100 meters	10.84	2	1987
2007	M	22	100 meters	10.87	6	1987
2007	M	22	100 meters	10.88	12	1986
2007	M	22	100 meters	10.92	11	1987
2007	M	22	100 meters	11.01	4	1986
2007	M	22	100 meters	11.02	3	1987
2007	M	22	100 meters	11.06	4	1985
2007	M	22	100 meters	11.06	7	1986
2007	M	22	100 meters	11.17	3	1987
2007	M	22	100 meters	11.21	4	1985
2007	M	22	100 meters	11.23	3	1985
2007	M	22	100 meters	11.23	12	1987
2007	M	22	100 meters	11.24	8	1987
2007	M	22	100 meters	11.24	12	1987
2007	M	22	100 meters	11.30	11	1985
2007	M	22	100 meters	11.31	4	1986
2007	M	22	100 meters	11.35	10	1987
2007	M	22	100 meters	11.40	12	1985
2007	M	22	100 meters	11.42	1	1985
2007	M	22	100 meters	11.42	3	1987
2007	M	22	100 meters	11.43	3	1987
2007	M	22	100 meters	11.43	9	1986
2007	M	22	100 meters	11.43	5	1987
2007	M	22	100 meters	11.48	2	1986
2007	M	22	100 meters	11.48	2	1985
2007	M	22	100 meters	11.49	9	1986
2007	M	22	100 meters	11.51	2	1986
2007	M	22	100 meters	11.52	2	1986
2007	M	22	100 meters	11.55	1	1987
2007	M	22	100 meters	11.56	7	1987
2007	M	22	100 meters	11.58	6	1987
2007	M	22	100 meters	11.59	5	1986
2007	M	22	100 meters	11.59	7	1987
2007	M	22	100 meters	11.60	5	1987
2007	M	22	100 meters	11.60
2007	M	22	100 meters	11.61	10	1987
2007	M	22	100 meters	11.62	2	1986
2007	M	22	100 meters	11.63	4	1985
2007	M	22	100 meters	11.63	3	1987
2007	M	22	100 meters	11.66	6	1987
2007	M	22	100 meters	11.66	2	1985
2007	M	22	100 meters	11.68	9	1986
2007	M	22	100 meters	11.69	5	1987
2007	M	22	100 meters	11.69	3	1986
2007	M	22	100 meters	11.69	3	1985
2007	M	22	100 meters	11.73	2	1987
2007	M	22	100 meters	11.77	8	1986
2007	M	22	100 meters	11.78	4	1987
2007	F	Junior	100 meters	11.84	5	1988
2007	F	Junior	100 meters	11.88	10	1989
2007	F	Junior	100 meters	11.89	3	1988
2007	F	Junior	100 meters	11.92	2	1992
2007	F	Junior	100 meters	11.92	11	1988
2007	F	Junior	100 meters	11.94	4	1989
2007	F	Junior	100 meters	12.10	9	1992
2007	F	Junior	100 meters	12.13	12	1989
2007	F	Junior	100 meters	12.14	8	1989
2007	F	Junior	100 meters	12.14	7	1990
2007	F	Junior	100 meters	12.15	10	1991
2007	F	Junior	100 meters	12.15	2	1990
2007	F	Junior	100 meters	12.18	2	1990
2007	F	Junior	100 meters	12.18	8	1989
2007	F	Junior	100 meters	12.19	11	1992
2007	F	Junior	100 meters	12.22	8	1991
2007	F	Junior	100 meters	12.30	2	1991
2007	F	Junior	100 meters	12.32	12	1988
2007	F	Junior	100 meters	12.33	4	1989
2007	F	Junior	100 meters	12.33	6	1991
2007	F	Junior	100 meters	12.35	6	1990
2007	F	Junior	100 meters	12.36	8	1989
2007	F	Junior	100 meters	12.36	3	1990
2007	F	Junior	100 meters	12.38	1	1990
2007	F	Junior	100 meters	12.40	9	1991
2007	F	Junior	100 meters	12.40	2	1991
2007	F	Junior	100 meters	12.40	3	1993
2007	F	Junior	100 meters	12.41	5	1988
2007	F	Junior	100 meters	12.41	6	1992
2007	F	Junior	100 meters	12.43	6	1990
2007	F	Junior	100 meters	12.44	9	1989
2007	F	Junior	100 meters	12.45	7	1990
2007	F	Junior	100 meters	12.46	8	1990
2007	F	Junior	100 meters	12.47	2	1992
2007	F	Junior	100 meters	12.47	6	1991
2007	F	Junior	100 meters	12.48	2	1992
2007	F	Junior	100 meters	12.48	6	1992
2007	F	Junior	100 meters	12.48	1	1992
2007	F	Junior	100 meters	12.50	3	1991
2007	F	Junior	100 meters	12.50	7	1991
2007	F	Junior	100 meters	12.51	3	1991
2007	F	Junior	100 meters	12.53	9	1989
2007	F	Junior	100 meters	12.53	12	1990
2007	F	Junior	100 meters	12.53	3	1990
2007	F	Junior	100 meters	12.53	8	1993
2007	F	Junior	100 meters	12.54	6	1990
2007	F	Junior	100 meters	12.54	6	1991
2007	F	Junior	100 meters	12.55	2	1991
2007	F	Junior	100 meters	12.56	10	1991
2007	F	Junior	100 meters	12.57	7	1989
2007	F	Junior	100 meters	12.57	4	1992
2007	F	Junior	100 meters	12.58	7	1989
2007	F	Junior	100 meters	12.58	12	1990
2007	F	Junior	100 meters	12.58	11	1988
2007	F	Junior	100 meters	12.58	1	1990
2007	F	Junior	100 meters	12.59	5	1990
2007	F	Junior	100 meters	12.60	5	1991
2007	F	Junior	100 meters	12.60	12	1990
2007	F	Junior	100 meters	12.60	1	1991
2007	F	Junior	100 meters	12.61	9	1991
2007	F	Junior	100 meters	12.61	9	1989
2007	F	Junior	100 meters	12.62	8	1991
2007	F	Junior	100 meters	12.63	11	1991
2007	F	Junior	100 meters	12.64	3	1989
2007	F	Junior	100 meters	12.66	1	1993
2007	F	Junior	100 meters	12.66	4	1990
2007	F	Junior	100 meters	12.66	7	1992
2007	F	Junior	100 meters	12.67	2	1988
2007	F	Junior	100 meters	12.69	5	1993
2007	F	Junior	100 meters	12.70	2	1991
2007	F	Junior	100 meters	12.70	12	1989
2007	F	Junior	100 meters	12.71	9	1993
2007	F	Junior	100 meters	12.72	7	1992
2007	F	Junior	100 meters	12.73	8	1990
2007	F	Junior	100 meters	12.74	3	1993
2007	F	Junior	100 meters	12.74	3	1990
2007	F	Junior	100 meters	12.75	6	1991
2007	F	Junior	100 meters	12.75	3	1991
2007	F	Junior	100 meters	12.75	1	1988
2007	F	Junior	100 meters	12.75	1	1992
2007	F	Junior	100 meters	12.75	1	1991
2007	F	Junior	100 meters	12.76	7	1989
2007	F	Junior	100 meters	12.76	4	1990
2007	F	Junior	100 meters	12.76	5	1990
2007	F	Junior	100 meters	12.76	1	1993
2007	F	Junior	100 meters	12.77	3	1993
2007	F	Junior	100 meters	12.78	6	1990
2007	F	Junior	100 meters	12.78	5	1992
2007	F	Junior	100 meters	12.78	4	1988
2007	F	Junior	100 meters	12.78	5	1994
2007	F	Junior	100 meters	12.78	3	1993
2007	F	Junior	100 meters	12.79	5	1992
2007	F	Junior	100 meters	12.79	2	1992
2007	F	Junior	100 meters	12.79	2	1992
2007	F	Junior	100 meters	12.79	7	1993
2007	F	Junior	100 meters	12.79	7	1993
2007	F	Junior	100 meters	12.79	11	1992
2007	F	Junior	100 meters	12.80	5	1991
2007	F	Junior	100 meters	12.80	2	1993
2007	F	Junior	100 meters	12.81	2	1992
2007	F	Junior	100 meters	12.81	5	1992
2007	F	Junior	100 meters	12.82	6	1992
2007	F	Junior	100 meters	12.82	2	1992
2007	F	Junior	100 meters	12.83	3	1993
2007	F	Junior	100 meters	12.84	1	1990
2007	F	Junior	100 meters	12.84
2007	F	Junior	100 meters	12.84	12	1993
2007	F	Junior	100 meters	12.85	1	1992
2007	F	Junior	100 meters	12.86	9	1992
2007	F	Junior	100 meters	12.86	4	1989
2007	F	Junior	100 meters	12.87	10	1992
2007	F	Junior	100 meters	12.87	3	1991
[truncated: 205,027+ more rows]

## Sheet: Orienteering
Sex	Year of birth	Month of birth	Tertial	Rank	Score
Men	1975	7	T2
Men	1975	2	T1
Men	1975	1	T1
Men	1975	5	T2
Men	1975	9	T3
Men	1975	2	T1
Men	1975	5	T2
Men	1975	8	T2
Men	1975	5	T2
Men	1975	11	T3
Men	1975	3	T1
Men	1975	4	T1
Men	1975	6	T2
Men	1975	12	T3
Men	1975	7	T2
Men	1975	1	T1
Men	1975	11	T3
Men	1975	11	T3
Men	1975	7	T2
Men	1975	5	T2
Men	1975	6	T2
Men	1975	6	T2
Men	1975	9	T3
Men	1975	10	T3
Men	1975	12	T3
Men	1975	9	T3
Men	1975	1	T1
Men	1975	12	T3
Men	1975	3	T1
Men	1975	5	T2
Men	1975	11	T3
Men	1975	10	T3
Men	1975	5	T2
Men	1975	2	T1
Men	1975	1	T1
Men	1975	4	T1
Men	1975	11	T3
Men	1975	7	T2
Men	1975	7	T2
Men	1975	5	T2
Men	1975	5	T2
Men	1975	9	T3
Men	1975	1	T1
Men	1975	11	T3
Men	1975	9	T3
Men	1975	1	T1
Men	1975	6	T2
Men	1975	3	T1
Men	1975	4	T1
Men	1975	11	T3
Men	1975	1	T1
Men	1975	6	T2
Men	1975	9	T3
Men	1975	3	T1
Men	1975	3	T1
Men	1975	8	T2
Men	1975	5	T2
Men	1975	7	T2
Men	1975	11	T3
Men	1975	11	T3
Men	1975	10	T3
Men	1975	11	T3
Men	1975	7	T2
Men	1975	10	T3
Men	1975	1	T1
Men	1975	9	T3
Men	1975	7	T2
Men	1975	4	T1
Men	1975	8	T2
Men	1975	4	T1
Men	1975	1	T1
Men	1975	9	T3
Men	1975	3	T1
Women	1975	10	T3
Women	1975	3	T1
Women	1975	11	T3
Women	1975	9	T3
Women	1975	8	T2
Women	1975	11	T3
Women	1975	3	T1
Women	1975	9	T3
Women	1975	12	T3
Women	1975	5	T2
Women	1975	7	T2
Women	1975	6	T2
Women	1975	3	T1
Women	1975	1	T1
Women	1975	1	T1
Women	1975	4	T1
Women	1975	12	T3
Women	1975	1	T1
Women	1975	10	T3
Women	1975	1	T1
Women	1975	1	T1
Women	1975	9	T3
Women	1975	9	T3
Women	1975	4	T1
Women	1975	9	T3
Women	1975	12	T3
Women	1975	11	T3
Women	1975	5	T2
Women	1975	1	T1
Women	1975	4	T1
Women	1975	1	T1
Women	1975	2	T1
Women	1975	2	T1
Women	1975	5	T2
Women	1975	11	T3
Women	1975	3	T1
Women	1975	2	T1
Women	1975	2	T1
Women	1975	1	T1
Women	1975	5	T2
Women	1975	4	T1
Women	1975	11	T3
Women	1975	4	T1
Women	1975	5	T2
Women	1975	6	T2
Men	1974	4	T1
Men	1974	7	T2
Men	1974	5	T2
Men	1974	1	T1
Men	1974	12	T3
Men	1974	5	T2
Men	1974	8	T2
Men	1974	7	T2
Men	1974	7	T2
Men	1974	3	T1
Men	1974	4	T1
Men	1974	11	T3
Men	1974	10	T3
Men	1974	3	T1
Men	1974	1	T1
Men	1974	6	T2
Men	1974	3	T1
Men	1974	7	T2
Men	1974	5	T2
Men	1974	8	T2
Men	1974	7	T2
Men	1974	5	T2
Men	1974	4	T1
Men	1974	2	T1
Men	1974	7	T2
Men	1974	8	T2
Men	1974	5	T2
Men	1974	5	T2
Men	1974	1	T1
Men	1974	10	T3
Men	1974	6	T2
Men	1974	9	T3
Men	1974	3	T1
Men	1974	4	T1
Men	1974	8	T2
Men	1974	11	T3
Men	1974	12	T3
Men	1974	10	T3
Men	1974	12	T3
Men	1974	12	T3
Men	1974	4	T1
Men	1974	6	T2
Men	1974	1	T1
Men	1974	11	T3
Men	1974	10	T3
Men	1974	10	T3
Men	1974	7	T2
Men	1974	3	T1
Men	1974	9	T3
Men	1974	11	T3
Men	1974	1	T1
Men	1974	12	T3
Men	1974	6	T2
Men	1974	3	T1
Men	1974	1	T1
Men	1974	12	T3
Men	1974	9	T3
Men	1974	2	T1
Men	1974	4	T1
Men	1974	3	T1
Men	1974	8	T2
Men	1974	8	T2
Men	1974	5	T2
Men	1974	8	T2
Men	1974	10	T3
Men	1974	4	T1
Men	1974	11	T3
Men	1974	3	T1
Men	1974	4	T1
Men	1974	5	T2
Men	1974	3	T1
Men	1974	10	T3
Men	1974	8	T2
Men	1974	9	T3
Men	1974	1	T1
Men	1974	2	T1
Men	1974	9	T3
Men	1974	2	T1
Men	1974	2	T1
Women	1974	12	T3
Women	1974	2	T1
Women	1974	3	T1
Women	1974	2	T1
Women	1974	10	T3
Women	1974	8	T2
Women	1974	11	T3
Women	1974	12	T3
Women	1974	10	T3
Women	1974	3	T1
Women	1974	2	T1
Women	1974	5	T2
Women	1974	5	T2
Women	1974	1	T1
Women	1974	8	T2
Women	1974	12	T3
Women	1974	6	T2
Women	1974	10	T3
Women	1974	4	T1
Women	1974	7	T2
Women	1974	7	T2
Women	1974	5	T2
Women	1974	4	T1
Women	1974	10	T3
Women	1974	12	T3
Women	1974	9	T3
Women	1974	11	T3
Women	1974	9	T3
Women	1974	1	T1
Women	1974	3	T1
Women	1974	9	T3
Women	1974	7	T2
Women	1974	7	T2
Women	1974	11	T3
Women	1974	5	T2
Women	1974	2	T1
Women	1974	11	T3
Women	1974	1	T1
Women	1974	7	T2
Women	1974	6	T2
Women	1974	12	T3
Women	1974	1	T1
Women	1974	2	T1
Women	1974	11	T3
Women	1974	8	T2
Women	1974	11	T3
Women	1974	3	T1
Women	1974	7	T2
Women	1974	11	T3
Women	1974	6	T2
Women	1974	2	T1
Women	1974	9	T3
Women	1974	3	T1
Women	1974	5	T2
Women	1974	4	T1
Women	1974	12	T3
Men	1973	8	T2
Men	1973	7	T2
Men	1973	7	T2
Men	1973	4	T1
Men	1973	3	T1
Men	1973	9	T3
Men	1973	11	T3
Men	1973	6	T2
Men	1973	4	T1
Men	1973	11	T3
Men	1973	7	T2
Men	1973	8	T2
Men	1973	3	T1
Men	1973	5	T2
Men	1973	5	T2
Men	1973	1	T1
Men	1973	6	T2
Men	1973	3	T1
Men	1973	6	T2
Men	1973	3	T1
Men	1973	1	T1
Men	1973	9	T3
Men	1973	2	T1
Men	1973	7	T2
Men	1973	10	T3
Men	1973	8	T2
Men	1973	11	T3
Men	1973	3	T1
Men	1973	12	T3
Men	1973	8	T2
Men	1973	1	T1
Men	1973	8	T2
Men	1973	7	T2
Men	1973	8	T2
Men	1973	11	T3
Men	1973	9	T3
Men	1973	12	T3
Men	1973	7	T2
Men	1973	8	T2
Men	1973	1	T1
Men	1973	1	T1
Men	1973	8	T2
Men	1973	5	T2
Men	1973	4	T1
Men	1973	7	T2
Men	1973	1	T1
Men	1973	5	T2
Men	1973	11	T3
Men	1973	8	T2
Men	1973	7	T2
Men	1973	2	T1
Men	1973	9	T3
Men	1973	3	T1
Men	1973	12	T3
Men	1973	3	T1
Men	1973	3	T1
Men	1973	9	T3
Men	1973	5	T2
Men	1973	6	T2
Men	1973	4	T1
Men	1973	7	T2
Men	1973	9	T3
Men	1973	3	T1
Men	1973	1	T1
Men	1973	4	T1
Men	1973	7	T2
Men	1973	3	T1
Men	1973	6	T2
Men	1973	10	T3
Men	1973	7	T2
Men	1973	6	T2
Men	1973	6	T2
Men	1973	7	T2
Men	1973	7	T2
Men	1973	2	T1
Men	1973	11	T3
Men	1973	5	T2
Men	1973	8	T2
Men	1973	4	T1
Men	1973	4	T1
Men	1973	3	T1
Men	1973	6	T2
Women	1973	11	T3
Women	1973	11	T3
Women	1973	4	T1
Women	1973	4	T1
Women	1973	10	T3
Women	1973	10	T3
Women	1973	7	T2
Women	1973	10	T3
Women	1973	5	T2
Women	1973	4	T1
Women	1973	8	T2
Women	1973	5	T2
Women	1973	12	T3
Women	1973	4	T1
Women	1973	8	T2
Women	1973	11	T3
Women	1973	7	T2
Women	1973	12	T3
Women	1973	8	T2
Women	1973	10	T3
Women	1973	8	T2
Women	1973	12	T3
Women	1973	12	T3
Women	1973	10	T3
Women	1973	12	T3
Women	1973	2	T1
Women	1973	9	T3
Women	1973	1	T1
Women	1973	9	T3
Women	1973	3	T1
Women	1973	10	T3
Women	1973	10	T3
Women	1973	4	T1
Women	1973	10	T3
Women	1973	4	T1
Women	1973	2	T1
Women	1973	5	T2
Women	1973	1	T1
Women	1973	4	T1
Women	1973	9	T3
Women	1973	12	T3
Women	1973	5	T2
Women	1973	4	T1
Women	1973	12	T3
Women	1973	6	T2
Women	1973	6	T2
Women	1973	1	T1
Men	1972	2	T1
Men	1972	1	T1
Men	1972	1	T1
Men	1972	3	T1
Men	1972	9	T3
Men	1972	12	T3
Men	1972	10	T3
Men	1972	4	T1
Men	1972	5	T2
Men	1972	1	T1
Men	1972	11	T3
Men	1972	3	T1
Men	1972	12	T3
Men	1972	7	T2
Men	1972	6	T2
Men	1972	12	T3
Men	1972	12	T3
Men	1972	7	T2
Men	1972	1	T1
Men	1972	4	T1
Men	1972	1	T1
Men	1972	1	T1
Men	1972	7	T2
Men	1972	7	T2
Men	1972	6	T2
Men	1972	5	T2
Men	1972	4	T1
Men	1972	6	T2
Men	1972	5	T2
Men	1972	12	T3
Men	1972	1	T1
Men	1972	4	T1
Men	1972	9	T3
Men	1972	3	T1
Men	1972	2	T1
Men	1972	1	T1
Men	1972	11	T3
Men	1972	7	T2
Men	1972	12	T3
Men	1972	7	T2
Men	1972	3	T1
Men	1972	10	T3
Men	1972	1	T1
Men	1972	9	T3
Men	1972	11	T3
Men	1972	4	T1
Men	1972	3	T1
Men	1972	5	T2
Men	1972	4	T1
Men	1972	11	T3
Men	1972	1	T1
Men	1972	11	T3
Men	1972	3	T1
Men	1972	1	T1
Men	1972	5	T2
Men	1972	4	T1
Men	1972	5	T2
Men	1972	10	T3
Men	1972	12	T3
Men	1972	3	T1
Men	1972	3	T1
Men	1972	11	T3
Men	1972	8	T2
Men	1972	6	T2
Men	1972	10	T3
Men	1972	6	T2
Men	1972	3	T1
Men	1972	11	T3
Men	1972	5	T2
Men	1972	8	T2
Men	1972	10	T3
Men	1972	4	T1
Men	1972	5	T2
Men	1972	9	T3
Men	1972	2	T1
Men	1972	4	T1
Men	1972	10	T3
Men	1972	8	T2
Men	1972	2	T1
Men	1972	2	T1
Men	1972	5	T2
Men	1972	9	T3
Men	1972	11	T3
Men	1972	4	T1
Men	1972	2	T1
Men	1972	9	T3
Men	1972	1	T1
Men	1972	9	T3
Men	1972	5	T2
Men	1972	12	T3
Men	1972	7	T2
Men	1972	11	T3
Men	1972	6	T2
Men	1972	12	T3
Men	1972	3	T1
Men	1972	4	T1
Men	1972	2	T1
Men	1972	2	T1
Men	1972	4	T1
Men	1972	2	T1
Men	1972	7	T2
Men	1972	7	T2
Men	1972	7	T2
Men	1972	7	T2
Men	1972	6	T2
Men	1972	1	T1
Men	1972	8	T2
Men	1972	3	T1
Women	1972	6	T2
Women	1972	5	T2
Women	1972	7	T2
Women	1972	10	T3
Women	1972	4	T1
Women	1972	8	T2
Women	1972	2	T1
Women	1972	6	T2
Women	1972	4	T1
Women	1972	12	T3
Women	1972	8	T2
Women	1972	1	T1
Women	1972	3	T1
Women	1972	8	T2
Women	1972	3	T1
Women	1972	3	T1
Women	1972	4	T1
Women	1972	3	T1
Women	1972	1	T1
Women	1972	7	T2
Women	1972	4	T1
Women	1972	3	T1
Women	1972	10	T3
Women	1972	9	T3
Women	1972	4	T1
Women	1972	5	T2
Women	1972	10	T3
Women	1972	7	T2
Women	1972	12	T3
Women	1972	10	T3
Women	1972	11	T3
Women	1972	8	T2
Women	1972	8	T2
Women	1972	8	T2
Women	1972	2	T1
Women	1972	2	T1
Women	1972	9	T3
Women	1972	7	T2
Women	1972	11	T3
Women	1972	10	T3
Women	1972	2	T1
Women	1972	9	T3
Women	1972	10	T3
Women	1972	1	T1
Women	1972	7	T2
Women	1972	10	T3
Women	1972	8	T2
Women	1972	4	T1
Women	1972	11	T3
Women	1972	5	T2
Women	1972	9	T3
Women	1972	5	T2
Women	1972	2	T1
Women	1972	1	T1
Women	1972	1	T1
Women	1972	12	T3
Women	1972	7	T2
Women	1972	6	T2
Women	1972	1	T1
Women	1972	7	T2
Women	1972	6	T2
Women	1972	4	T1
Women	1972	11	T3
Men	1971	1	T1
Men	1971	7	T2
Men	1971	4	T1
Men	1971	4	T1
Men	1971	11	T3
Men	1971	5	T2
Men	1971	9	T3
Men	1971	8	T2
Men	1971	11	T3
Men	1971	10	T3
Men	1971	12	T3
Men	1971	2	T1
Men	1971	7	T2
Men	1971	1	T1
Men	1971	7	T2
Men	1971	11	T3
Men	1971	10	T3
Men	1971	4	T1
Men	1971	7	T2
Men	1971	10	T3
Men	1971	8	T2
Men	1971	12	T3
Men	1971	5	T2
Men	1971	11	T3
Men	1971	4	T1
Men	1971	1	T1
Men	1971	3	T1
Men	1971	5	T2
Men	1971	5	T2
Men	1971	7	T2
Men	1971	7	T2
Men	1971	6	T2
Men	1971	7	T2
Men	1971	3	T1
Men	1971	7	T2
Men	1971	9	T3
Men	1971	8	T2
Men	1971	1	T1
Men	1971	1	T1
Men	1971	2	T1
Men	1971	10	T3
Men	1971	11	T3
Men	1971	3	T1
Men	1971	9	T3
Men	1971	7	T2
Men	1971	7	T2
Men	1971	7	T2
Men	1971	7	T2
Men	1971	2	T1
Men	1971	5	T2
Men	1971	7	T2
Men	1971	12	T3
Men	1971	6	T2
Men	1971	8	T2
Men	1971	10	T3
Men	1971	7	T2
Men	1971	9	T3
Men	1971	4	T1
Men	1971	4	T1
Men	1971	5	T2
Men	1971	6	T2
Men	1971	11	T3
Men	1971	12	T3
Men	1971	8	T2
Men	1971	3	T1
Men	1971	4	T1
Men	1971	12	T3
Men	1971	6	T2
Men	1971	8	T2
Men	1971	1	T1
Men	1971	10	T3
Men	1971	1	T1
Men	1971	11	T3
Men	1971	11	T3
Men	1971	5	T2
Men	1971	7	T2
Men	1971	11	T3
Men	1971	6	T2
Men	1971	1	T1
Men	1971	1	T1
Men	1971	3	T1
Men	1971	7	T2
Men	1971	6	T2
Men	1971	3	T1
Men	1971	4	T1
Men	1971	8	T2
Men	1971	5	T2
Men	1971	11	T3
Men	1971	3	T1
Men	1971	3	T1
Men	1971	8	T2
Men	1971	2	T1
Men	1971	1	T1
Men	1971	5	T2
Men	1971	6	T2
Men	1971	4	T1
Men	1971	7	T2
Women	1971	2	T1
Women	1971	10	T3
Women	1971	3	T1
Women	1971	4	T1
Women	1971	3	T1
Women	1971	4	T1
Women	1971	8	T2
Women	1971	9	T3
Women	1971	5	T2
Women	1971	6	T2
Women	1971	7	T2
Women	1971	5	T2
Women	1971	10	T3
Women	1971	10	T3
Women	1971	11	T3
Women	1971	1	T1
Women	1971	9	T3
Women	1971	9	T3
Women	1971	11	T3
Women	1971	5	T2
Women	1971	3	T1
Women	1971	11	T3
Women	1971	5	T2
Women	1971	3	T1
Women	1971	5	T2
Women	1971	12	T3
Women	1971	8	T2
Women	1971	2	T1
Women	1971	7	T2
Women	1971	7	T2
Women	1971	8	T2
Women	1971	7	T2
Women	1971	4	T1
Women	1971	8	T2
Women	1971	4	T1
Women	1971	4	T1
Women	1971	4	T1
Women	1971	4	T1
Women	1971	5	T2
Women	1971	1	T1
Women	1971	8	T2
Women	1971	8	T2
Women	1971	2	T1
Women	1971	10	T3
Women	1971	7	T2
Women	1971	4	T1
Women	1971	5	T2
Women	1971	6	T2
Women	1971	3	T1
Women	1971	4	T1
Women	1971	12	T3
Women	1971	5	T2
Women	1971	8	T2
Women	1971	12	T3
Women	1971	1	T1
Men	1970	4	T1
Men	1970	5	T2
Men	1970	8	T2
Men	1970	1	T1
Men	1970	12	T3
Men	1970	7	T2
Men	1970	3	T1
Men	1970	6	T2
Men	1970	4	T1
Men	1970	12	T3
Men	1970	3	T1
Men	1970	3	T1
Men	1970	7	T2
Men	1970	9	T3
Men	1970	1	T1
Men	1970	12	T3
Men	1970	9	T3
Men	1970	2	T1
Men	1970	5	T2
Men	1970	5	T2
Men	1970	1	T1
Men	1970	12	T3
Men	1970	7	T2
Men	1970	11	T3
Men	1970	12	T3
Men	1970	5	T2
Men	1970	1	T1
Men	1970	1	T1
Men	1970	3	T1
Men	1970	7	T2
Men	1970	10	T3
Men	1970	5	T2
Men	1970	5	T2
Men	1970	7	T2
Men	1970	2	T1
Men	1970	5	T2
Men	1970	11	T3
Men	1970	9	T3
Men	1970	5	T2
Men	1970	7	T2
Men	1970	10	T3
Men	1970	5	T2
Men	1970	11	T3
Men	1970	8	T2
Men	1970	12	T3
Men	1970	6	T2
Men	1970	8	T2
Men	1970	10	T3
Men	1970	10	T3
Men	1970	5	T2
Men	1970	10	T3
Men	1970	10	T3
Men	1970	11	T3
Men	1970	3	T1
Men	1970	9	T3
Men	1970	5	T2
Men	1970	10	T3
Men	1970	7	T2
Men	1970	6	T2
Men	1970	1	T1
Men	1970	8	T2
Men	1970	11	T3
Men	1970	6	T2
Men	1970	9	T3
Men	1970	12	T3
Men	1970	12	T3
Men	1970	10	T3
Men	1970	11	T3
Men	1970	5	T2
Men	1970	10	T3
Men	1970	7	T2
Men	1970	5	T2
Men	1970	10	T3
Men	1970	10	T3
Men	1970	12	T3
Men	1970	9	T3
Men	1970	1	T1
Men	1970	8	T2
Men	1970	1	T1
Men	1970	4	T1
Men	1970	7	T2
Men	1970	12	T3
Men	1970	10	T3
Men	1970	7	T2
Men	1970	1	T1
Men	1970	4	T1
Men	1970	6	T2
Men	1970	12	T3
Men	1970	8	T2
Men	1970	10	T3
Men	1970	7	T2
Men	1970	12	T3
Men	1970	12	T3
Men	1970	8	T2
Men	1970	3	T1
Men	1970	4	T1
Men	1970	9	T3
Men	1970	6	T2
Men	1970	5	T2
Men	1970	1	T1
Men	1970	3	T1
Men	1970	3	T1
Men	1970	12	T3
Women	1970	10	T3
Women	1970	9	T3
Women	1970	4	T1
Women	1970	8	T2
Women	1970	6	T2
Women	1970	11	T3
Women	1970	11	T3
Women	1970	6	T2
Women	1970	9	T3
Women	1970	4	T1
Women	1970	6	T2
Women	1970	9	T3
Women	1970	9	T3
Women	1970	5	T2
Women	1970	4	T1
Women	1970	10	T3
Women	1970	4	T1
Women	1970	1	T1
Women	1970	4	T1
Women	1970	7	T2
Women	1970	4	T1
Women	1970	8	T2
Women	1970	6	T2
Women	1970	2	T1
Women	1970	7	T2
Women	1970	11	T3
Women	1970	11	T3
Women	1970	4	T1
Women	1970	12	T3
Women	1970	8	T2
Women	1970	7	T2
Women	1970	12	T3
Women	1970	1	T1
Women	1970	10	T3
Women	1970	7	T2
Women	1970	12	T3
Women	1970	3	T1
Women	1970	5	T2
Women	1970	5	T2
Women	1970	1	T1
Women	1970	11	T3
Women	1970	10	T3
Women	1970	11	T3
Women	1970	8	T2
Women	1970	8	T2
Women	1970	9	T3
Women	1970	6	T2
Women	1970	5	T2
Women	1970	12	T3
Women	1970	5	T2
Women	1970	1	T1
Women	1970	1	T1
Women	1970	5	T2
Women	1970	11	T3
Women	1970	7	T2
Women	1970	8	T2
Women	1970	1	T1
Women	1970	11	T3
Women	1970	3	T1
Women	1970	5	T2
Women	1970	6	T2
Women	1970	10	T3
Women	1970	7	T2
Women	1970	8	T2
Women	1970	4	T1
Women	1970	8	T2
Women	1970	6	T2
Men	1969	7	T2
Men	1969	7	T2
Men	1969	5	T2
Men	1969	6	T2
Men	1969	3	T1
Men	1969	7	T2
Men	1969	1	T1
Men	1969	3	T1
Men	1969	6	T2
Men	1969	3	T1
Men	1969	1	T1
Men	1969	11	T3
Men	1969	7	T2
Men	1969	9	T3
Men	1969	5	T2
Men	1969	7	T2
Men	1969	4	T1
Men	1969	4	T1
Men	1969	8	T2
Men	1969	8	T2
Men	1969	5	T2
Men	1969	10	T3
Men	1969	7	T2
Men	1969	11	T3
Men	1969	8	T2
Men	1969	6	T2
Men	1969	5	T2
Men	1969	1	T1
Men	1969	7	T2
Men	1969	11	T3
Men	1969	5	T2
Men	1969	5	T2
Men	1969	4	T1
Men	1969	6	T2
Men	1969	1	T1
Men	1969	6	T2
Men	1969	1	T1
Men	1969	2	T1
Men	1969	4	T1
Men	1969	3	T1
Men	1969	6	T2
Men	1969	2	T1
Men	1969	10	T3
Men	1969	8	T2
Men	1969	8	T2
Men	1969	1	T1
Men	1969	3	T1
Men	1969	1	T1
Men	1969	12	T3
Men	1969	11	T3
Men	1969	12	T3
Men	1969	4	T1
Men	1969	5	T2
Men	1969	5	T2
Men	1969	6	T2
Men	1969	5	T2
Men	1969	11	T3
Men	1969	12	T3
Men	1969	12	T3
Men	1969	10	T3
Men	1969	10	T3
Men	1969	1	T1
Men	1969	10	T3
Men	1969	10	T3
Men	1969	5	T2
Men	1969	7	T2
Men	1969	3	T1
Men	1969	10	T3
Men	1969	7	T2
Men	1969	11	T3
Men	1969	10	T3
Men	1969	1	T1
Men	1969	3	T1
Men	1969	9	T3
Men	1969	2	T1
Men	1969	7	T2
Men	1969	1	T1
Men	1969	6	T2
Men	1969	3	T1
Men	1969	11	T3
Men	1969	5	T2
Men	1969	6	T2
Men	1969	7	T2
Men	1969	6	T2
Men	1969	2	T1
Men	1969	2	T1
Men	1969	10	T3
Men	1969	8	T2
Men	1969	5	T2
Men	1969	4	T1
Men	1969	11	T3
Men	1969	2	T1
Men	1969	7	T2
Men	1969	7	T2
Men	1969	8	T2
Men	1969	12	T3
Men	1969	5	T2
Men	1969	7	T2
Men	1969	4	T1
Men	1969	7	T2
Men	1969	2	T1
Men	1969	5	T2
Men	1969	7	T2
Men	1969	7	T2
Men	1969	8	T2
Men	1969	5	T2
Men	1969	9	T3
Men	1969	3	T1
Men	1969	2	T1
Men	1969	9	T3
Men	1969	11	T3
Men	1969	10	T3
Men	1969	8	T2
Women	1969	3	T1
Women	1969	12	T3
Women	1969	4	T1
Women	1969	10	T3
Women	1969	8	T2
Women	1969	5	T2
Women	1969	9	T3
Women	1969	2	T1
Women	1969	6	T2
Women	1969	4	T1
Women	1969	1	T1
Women	1969	6	T2
Women	1969	9	T3
Women	1969	6	T2
Women	1969	5	T2
Women	1969	11	T3
Women	1969	6	T2
Women	1969	2	T1
Women	1969	4	T1
Women	1969	6	T2
Women	1969	1	T1
Women	1969	9	T3
Women	1969	7	T2
Women	1969	6	T2
Women	1969	8	T2
Women	1969	7	T2
Women	1969	1	T1
Women	1969	12	T3
Women	1969	7	T2
Women	1969	1	T1
Women	1969	11	T3
Women	1969	7	T2
Women	1969	10	T3
Women	1969	1	T1
Women	1969	3	T1
Women	1969	6	T2
Women	1969	1	T1
Women	1969	1	T1
Women	1969	5	T2
Women	1969	6	T2
Women	1969	3	T1
Women	1969	4	T1
Women	1969	5	T2
Women	1969	9	T3
Women	1969	9	T3
Women	1969	10	T3
Women	1969	12	T3
Women	1969	12	T3
Women	1969	3	T1
Women	1969	9	T3
Women	1969	3	T1
Women	1969	2	T1
Women	1969	11	T3
Women	1969	8	T2
Women	1969	5	T2
Women	1969	11	T3
Women	1969	3	T1
Women	1969	9	T3
Women	1969	2	T1
Women	1969	3	T1
Women	1969	1	T1
Women	1969	10	T3
Women	1969	1	T1
Women	1969	6	T2
Women	1969	12	T3
Women	1969	11	T3
Women	1969	6	T2
Women	1969	1	T1
Women	1969	12	T3
Women	1969	4	T1
Women	1969	12	T3
Women	1969	4	T1
Women	1969	5	T2
Men	1968	1	T1
Men	1968	7	T2
Men	1968	1	T1
Men	1968	4	T1
Men	1968	4	T1
Men	1968	12	T3
Men	1968	3	T1
Men	1968	10	T3
Men	1968	3	T1
Men	1968	9	T3
Men	1968	1	T1
Men	1968	2	T1
Men	1968	7	T2
Men	1968	8	T2
Men	1968	3	T1
Men	1968	1	T1
Men	1968	6	T2
Men	1968	3	T1
Men	1968	12	T3
Men	1968	7	T2
Men	1968	9	T3
Men	1968	4	T1
Men	1968	2	T1
Men	1968	9	T3
Men	1968	2	T1
Men	1968	3	T1
Men	1968	2	T1
Men	1968	4	T1
Men	1968	2	T1
Men	1968	2	T1
Men	1968	12	T3
Men	1968	3	T1
Men	1968	4	T1
Men	1968	2	T1
Men	1968	4	T1
Men	1968	1	T1
Men	1968	7	T2
Men	1968	4	T1
Men	1968	8	T2
Men	1968	1	T1
Men	1968	5	T2
Men	1968	6	T2
Men	1968	1	T1
Men	1968	5	T2
Men	1968	7	T2
Men	1968	9	T3
Men	1968	4	T1
Men	1968	4	T1
Men	1968	8	T2
Men	1968	8	T2
Men	1968	4	T1
Men	1968	3	T1
Men	1968	11	T3
Men	1968	2	T1
Men	1968	9	T3
Men	1968	10	T3
Men	1968	9	T3
Men	1968	11	T3
Men	1968	4	T1
Men	1968	10	T3
Men	1968	9	T3
Men	1968	3	T1
Men	1968	6	T2
Men	1968	9	T3
Men	1968	5	T2
Men	1968	10	T3
Men	1968	8	T2
Men	1968	4	T1
Men	1968	2	T1
Men	1968	4	T1
Men	1968	4	T1
Men	1968	5	T2
Men	1968	9	T3
Men	1968	10	T3
Men	1968	8	T2
Men	1968	8	T2
Men	1968	8	T2
Men	1968	6	T2
Men	1968	7	T2
Men	1968	10	T3
Men	1968	9	T3
Men	1968	12	T3
Men	1968	5	T2
Men	1968	3	T1
Men	1968	11	T3
Men	1968	8	T2
Men	1968	3	T1
Men	1968	1	T1
Men	1968	4	T1
Men	1968	9	T3
Men	1968	6	T2
Men	1968	12	T3
Men	1968	11	T3
Men	1968	4	T1
Men	1968	5	T2
Men	1968	6	T2
Men	1968	5	T2
Men	1968	9	T3
Men	1968	7	T2
Men	1968	7	T2
Men	1968	12	T3
Men	1968	10	T3
Men	1968	9	T3
Men	1968	5	T2
Men	1968	3	T1
Men	1968	9	T3
Men	1968	1	T1
Men	1968	3	T1
Men	1968	9	T3
Men	1968	12	T3
Men	1968	9	T3
Men	1968	10	T3
Men	1968	6	T2
Men	1968	10	T3
Men	1968	3	T1
Men	1968	8	T2
Men	1968	3	T1
Men	1968	11	T3
Men	1968	3	T1
Men	1968	6	T2
Men	1968	5	T2
Men	1968	1	T1
Men	1968	7	T2
Men	1968	7	T2
Men	1968	3	T1
Men	1968	5	T2
Men	1968	3	T1
Men	1968	3	T1
Men	1968	1	T1
Men	1968	5	T2
Men	1968	2	T1
Men	1968	1	T1
Women	1968	10	T3
Women	1968	8	T2
Women	1968	8	T2
Women	1968	9	T3
Women	1968	8	T2
Women	1968	1	T1
Women	1968	7	T2
Women	1968	8	T2
Women	1968	9	T3
Women	1968	11	T3
Women	1968	5	T2
Women	1968	6	T2
Women	1968	7	T2
Women	1968	9	T3
Women	1968	11	T3
Women	1968	4	T1
Women	1968	9	T3
Women	1968	9	T3
Women	1968	8	T2
Women	1968	8	T2
Women	1968	10	T3
Women	1968	1	T1
Women	1968	3	T1
Women	1968	8	T2
Women	1968	7	T2
Women	1968	5	T2
Women	1968	12	T3
Women	1968	4	T1
Women	1968	5	T2
Women	1968	11	T3
Women	1968	5	T2
Women	1968	11	T3
Women	1968	2	T1
Women	1968	9	T3
Women	1968	4	T1
Women	1968	2	T1
Women	1968	6	T2
Women	1968	6	T2
Women	1968	9	T3
Women	1968	5	T2
Women	1968	4	T1
Women	1968	8	T2
Women	1968	8	T2
Women	1968	1	T1
Women	1968	11	T3
Women	1968	9	T3
Women	1968	1	T1
Women	1968	7	T2
Women	1968	5	T2
Women	1968	9	T3
Women	1968	1	T1
Women	1968	6	T2
Women	1968	6	T2
Women	1968	4	T1
Women	1968	1	T1
Women	1968	7	T2
Women	1968	3	T1
Women	1968	5	T2
Women	1968	6	T2
Women	1968	1	T1
Women	1968	4	T1
Women	1968	12	T3
Women	1968	7	T2
Women	1968	7	T2
Women	1968	11	T3
Women	1968	1	T1
Women	1968	1	T1
Women	1968	3	T1
Women	1968	5	T2
Women	1968	3	T1
Women	1968	6	T2
Women	1968	11	T3
Women	1968	5	T2
Women	1968	4	T1
Women	1968	1	T1
Women	1968	6	T2
Women	1968	3	T1
Women	1968	10	T3
Women	1968	5	T2
Women	1968	5	T2
Women	1968	12	T3
Women	1968	6	T2
Men	1967	11	T3
Men	1967	4	T1
Men	1967	6	T2
Men	1967	12	T3
Men	1967	1	T1
Men	1967	12	T3
Men	1967	12	T3
Men	1967	7	T2
Men	1967	11	T3
Men	1967	4	T1
Men	1967	6	T2
Men	1967	7	T2
Men	1967	6	T2
Men	1967	4	T1
Men	1967	10	T3
Men	1967	1	T1
Men	1967	1	T1
Men	1967	5	T2
Men	1967	1	T1
Men	1967	4	T1
Men	1967	5	T2
Men	1967	5	T2
Men	1967	5	T2
Men	1967	4	T1
Men	1967	7	T2
Men	1967	4	T1
Men	1967	1	T1
Men	1967	4	T1
Men	1967	9	T3
Men	1967	8	T2
Men	1967	12	T3
Men	1967	12	T3
Men	1967	3	T1
Men	1967	10	T3
Men	1967	7	T2
Men	1967	3	T1
Men	1967	1	T1
Men	1967	11	T3
Men	1967	11	T3
Men	1967	5	T2
Men	1967	1	T1
Men	1967	8	T2
Men	1967	8	T2
Men	1967	3	T1
Men	1967	12	T3
Men	1967	1	T1
Men	1967	8	T2
Men	1967	7	T2
Men	1967	1	T1
Men	1967	11	T3
Men	1967	1	T1
Men	1967	9	T3
Men	1967	10	T3
Men	1967	1	T1
Men	1967	9	T3
Men	1967	9	T3
Men	1967	11	T3
Men	1967	2	T1
Men	1967	2	T1
Men	1967	6	T2
Men	1967	5	T2
Men	1967	6	T2
Men	1967	9	T3
Men	1967	10	T3
Men	1967	3	T1
Men	1967	8	T2
Men	1967	7	T2
Men	1967	3	T1
Men	1967	5	T2
Men	1967	12	T3
Men	1967	5	T2
Men	1967	1	T1
Men	1967	10	T3
Men	1967	7	T2
Men	1967	11	T3
Men	1967	7	T2
Men	1967	5	T2
Men	1967	6	T2
Men	1967	2	T1
Men	1967	5	T2
Men	1967	4	T1
Men	1967	3	T1
Men	1967	4	T1
Men	1967	8	T2
Men	1967	9	T3
Men	1967	12	T3
Men	1967	11	T3
Men	1967	11	T3
Men	1967	4	T1
Men	1967	3	T1
Men	1967	2	T1
Men	1967	7	T2
Men	1967	7	T2
Men	1967	7	T2
Men	1967	6	T2
Men	1967	1	T1
Men	1967	10	T3
Men	1967	11	T3
Men	1967	2	T1
Men	1967	5	T2
Men	1967	11	T3
Men	1967	7	T2
Men	1967	11	T3
Men	1967	12	T3
Men	1967	5	T2
Men	1967	3	T1
Men	1967	2	T1
Men	1967	3	T1
Men	1967	11	T3
Men	1967	9	T3
Men	1967	10	T3
Men	1967	1	T1
Men	1967	8	T2
Men	1967	1	T1
Men	1967	7	T2
Men	1967	1	T1
Women	1967	12	T3
Women	1967	9	T3
Women	1967	7	T2
Women	1967	9	T3
Women	1967	4	T1
Women	1967	10	T3
Women	1967	2	T1
Women	1967	2	T1
Women	1967	11	T3
Women	1967	1	T1
Women	1967	5	T2
Women	1967	3	T1
Women	1967	5	T2
Women	1967	6	T2
Women	1967	5	T2
Women	1967	9	T3
Women	1967	11	T3
Women	1967	10	T3
Women	1967	3	T1
Women	1967	7	T2
Women	1967	5	T2
Women	1967	5	T2
Women	1967	10	T3
Women	1967	10	T3
Women	1967	10	T3
Women	1967	9	T3
Women	1967	5	T2
Women	1967	6	T2
Women	1967	9	T3
Women	1967	3	T1
Women	1967	6	T2
Women	1967	3	T1
Women	1967	3	T1
Women	1967	4	T1
Women	1967	3	T1
Women	1967	3	T1
Women	1967	12	T3
Women	1967	11	T3
Women	1967	4	T1
Women	1967	7	T2
Women	1967	4	T1
Women	1967	5	T2
Women	1967	11	T3
Women	1967	6	T2
Women	1967	12	T3
Women	1967	2	T1
Women	1967	5	T2
Women	1967	11	T3
Women	1967	11	T3
Women	1967	5	T2
Women	1967	1	T1
Women	1967	9	T3
Women	1967	10	T3
Women	1967	5	T2
Women	1967	8	T2
Women	1967	3	T1
Women	1967	12	T3
Women	1967	1	T1
Women	1967	5	T2
Women	1967	8	T2
Women	1967	4	T1
Women	1967	9	T3
Women	1967	2	T1
Women	1967	12	T3
Women	1967	1	T1
Women	1967	8	T2
Men	1966	7	T2
Men	1966	7	T2
Men	1966	5	T2
Men	1966	10	T3
Men	1966	3	T1
Men	1966	11	T3
Men	1966	5	T2
Men	1966	1	T1
Men	1966	2	T1
Men	1966	1	T1
Men	1966	7	T2
Men	1966	3	T1
Men	1966	1	T1
Men	1966	2	T1
Men	1966	8	T2
Men	1966	8	T2
Men	1966	8	T2
Men	1966	6	T2
Men	1966	1	T1
Men	1966	1	T1
Men	1966	2	T1
Men	1966	6	T2
Men	1966	10	T3
Men	1966	1	T1
Men	1966	6	T2
Men	1966	1	T1
Men	1966	6	T2
Men	1966	2	T1
Men	1966	6	T2
Men	1966	10	T3
Men	1966	10	T3
Men	1966	10	T3
Men	1966	9	T3
Men	1966	10	T3
Men	1966	8	T2
Men	1966	4	T1
Men	1966	7	T2
Men	1966	4	T1
Men	1966	3	T1
Men	1966	9	T3
Men	1966	8	T2
Men	1966	2	T1
Men	1966	7	T2
Men	1966	10	T3
Men	1966	9	T3
Men	1966	4	T1
Men	1966	9	T3
Men	1966	11	T3
Men	1966	1	T1
Men	1966	11	T3
Men	1966	3	T1
Men	1966	4	T1
Men	1966	4	T1
Men	1966	12	T3
Men	1966	12	T3
Men	1966	6	T2
Men	1966	12	T3
Men	1966	5	T2
Men	1966	3	T1
Men	1966	10	T3
Men	1966	4	T1
Men	1966	10	T3
Men	1966	6	T2
Men	1966	9	T3
Men	1966	10	T3
Men	1966	2	T1
Men	1966	10	T3
Men	1966	3	T1
Men	1966	3	T1
Men	1966	1	T1
Men	1966	5	T2
Men	1966	10	T3
Men	1966	10	T3
Men	1966	6	T2
Men	1966	11	T3
Men	1966	8	T2
Men	1966	4	T1
Men	1966	4	T1
Men	1966	6	T2
Men	1966	3	T1
Men	1966	10	T3
Men	1966	3	T1
Men	1966	4	T1
Men	1966	3	T1
Men	1966	6	T2
Men	1966	7	T2
Men	1966	12	T3
Men	1966	3	T1
Men	1966	7	T2
Men	1966	4	T1
Men	1966	1	T1
Men	1966	5	T2
Men	1966	3	T1
Men	1966	5	T2
Men	1966	1	T1
Men	1966	4	T1
Men	1966	10	T3
Men	1966	8	T2
Men	1966	11	T3
Men	1966	2	T1
Men	1966	9	T3
Men	1966	3	T1
Men	1966	2	T1
Men	1966	4	T1
Men	1966	10	T3
Men	1966	11	T3
Men	1966	6	T2
Men	1966	8	T2
Women	1966	3	T1
Women	1966	2	T1
Women	1966	5	T2
Women	1966	4	T1
Women	1966	5	T2
Women	1966	8	T2
Women	1966	2	T1
Women	1966	9	T3
Women	1966	10	T3
Women	1966	5	T2
Women	1966	4	T1
Women	1966	10	T3
Women	1966	6	T2
Women	1966	5	T2
Women	1966	10	T3
Women	1966	1	T1
Women	1966	10	T3
Women	1966	4	T1
Women	1966	2	T1
Women	1966	12	T3
Women	1966	5	T2
Women	1966	2	T1
Women	1966	11	T3
Women	1966	7	T2
Women	1966	5	T2
Women	1966	4	T1
Women	1966	8	T2
Women	1966	6	T2
Women	1966	1	T1
Women	1966	3	T1
Women	1966	3	T1
Women	1966	10	T3
Women	1966	3	T1
Women	1966	12	T3
Women	1966	1	T1
Women	1966	3	T1
Women	1966	8	T2
Women	1966	7	T2
Women	1966	2	T1
Women	1966	1	T1
Women	1966	6	T2
Women	1966	11	T3
Women	1966	1	T1
Women	1966	5	T2
Women	1966	1	T1
Women	1966	7	T2
Women	1966	5	T2
Women	1966	4	T1
Women	1966	4	T1
Women	1966	2	T1
Women	1966	9	T3
Women	1966	11	T3
Women	1966	12	T3
Women	1966	10	T3
Women	1966	1	T1
Women	1966	9	T3
Women	1966	10	T3
Women	1966	10	T3
Women	1966	11	T3
Women	1966	10	T3
Women	1966	9	T3
Women	1966	1	T1
Women	1966	4	T1
Women	1966	11	T3
Women	1966	7	T2
Women	1966	5	T2
Women	1966	7	T2
Women	1966	12	T3
Men	1965	4	T1
Men	1965	10	T3
Men	1965	8	T2
Men	1965	1	T1
Men	1965	3	T1
Men	1965	3	T1
Men	1965	9	T3
Men	1965	11	T3
Men	1965	7	T2
Men	1965	7	T2
Men	1965	6	T2
Men	1965	5	T2
Men	1965	10	T3
Men	1965	1	T1
Men	1965	12	T3
Men	1965	5	T2
Men	1965	1	T1
Men	1965	12	T3
Men	1965	12	T3
Men	1965	2	T1
Men	1965	11	T3
Men	1965	11	T3
Men	1965	6	T2
Men	1965	10	T3
Men	1965	12	T3
Men	1965	5	T2
Men	1965	11	T3
Men	1965	1	T1
Men	1965	4	T1
Men	1965	9	T3
Men	1965	4	T1
Men	1965	7	T2
Men	1965	11	T3
Men	1965	11	T3
Men	1965	10	T3
Men	1965	9	T3
Men	1965	10	T3
Men	1965	1	T1
Men	1965	5	T2
Men	1965	10	T3
Men	1965	8	T2
Men	1965	4	T1
Men	1965	10	T3
Men	1965	1	T1
Men	1965	10	T3
Men	1965	2	T1
Men	1965	1	T1
Men	1965	5	T2
Men	1965	6	T2
Men	1965	7	T2
Men	1965	4	T1
Men	1965	10	T3
Men	1965	2	T1
Men	1965	9	T3
Men	1965	9	T3
Men	1965	10	T3
Men	1965	12	T3
Men	1965	9	T3
Men	1965	8	T2
Men	1965	2	T1
Men	1965	4	T1
Men	1965	7	T2
Men	1965	5	T2
Men	1965	1	T1
Men	1965	8	T2
Men	1965	7	T2
Men	1965	10	T3
Men	1965	10	T3
Men	1965	7	T2
Men	1965	3	T1
Men	1965	1	T1
Men	1965	9	T3
Men	1965	10	T3
Men	1965	2	T1
Men	1965	12	T3
Men	1965	9	T3
Men	1965	3	T1
Men	1965	12	T3
Men	1965	2	T1
Men	1965	12	T3
Men	1965	9	T3
Men	1965	11	T3
Men	1965	2	T1
Men	1965	1	T1
Men	1965	2	T1
Men	1965	5	T2
Men	1965	11	T3
Men	1965	11	T3
Men	1965	7	T2
Men	1965	8	T2
Men	1965	6	T2
Men	1965	1	T1
Men	1965	11	T3
Men	1965	5	T2
Men	1965	8	T2
Men	1965	10	T3
Men	1965	4	T1
Men	1965	1	T1
Women	1965	3	T1
Women	1965	12	T3
Women	1965	4	T1
Women	1965	3	T1
Women	1965	8	T2
Women	1965	4	T1
Women	1965	12	T3
Women	1965	8	T2
Women	1965	8	T2
Women	1965	1	T1
Women	1965	1	T1
Women	1965	1	T1
Women	1965	1	T1
Women	1965	1	T1
Women	1965	9	T3
Women	1965	1	T1
Women	1965	5	T2
Women	1965	10	T3
Women	1965	4	T1
Women	1965	4	T1
Women	1965	4	T1
Women	1965	11	T3
Women	1965	5	T2
Women	1965	10	T3
Women	1965	8	T2
Women	1965	11	T3
Women	1965	3	T1
Women	1965	1	T1
Women	1965	10	T3
Women	1965	10	T3
Women	1965	1	T1
Women	1965	6	T2
Women	1965	10	T3
Women	1965	2	T1
Women	1965	5	T2
Women	1965	11	T3
Women	1965	9	T3
Women	1965	2	T1
Women	1965	2	T1
Women	1965	1	T1
Women	1965	1	T1
Women	1965	1	T1
Women	1965	6	T2
Women	1965	1	T1
Women	1965	1	T1
Women	1965	11	T3
Women	1965	7	T2
Women	1965	10	T3
Women	1965	11	T3
Men	1964	2	T1
Men	1964	1	T1
Men	1964	9	T3
Men	1964	8	T2
Men	1964	2	T1
Men	1964	1	T1
Men	1964	8	T2
Men	1964	8	T2
Men	1964	9	T3
Men	1964	6	T2
Men	1964	5	T2
Men	1964	8	T2
Men	1964	1	T1
Men	1964	1	T1
Men	1964	10	T3
Men	1964	11	T3
Men	1964	9	T3
Men	1964	2	T1
Men	1964	8	T2
Men	1964	4	T1
Men	1964	12	T3
Men	1964	9	T3
Men	1964	3	T1
Men	1964	2	T1
Men	1964	8	T2
Men	1964	5	T2
Men	1964	11	T3
Men	1964	6	T2
Men	1964	12	T3
Men	1964	7	T2
Men	1964	5	T2
Men	1964	3	T1
Men	1964	5	T2
Men	1964	1	T1
Men	1964	10	T3
Men	1964	2	T1
Men	1964	2	T1
Men	1964	3	T1
Men	1964	10	T3
Men	1964	12	T3
Men	1964	6	T2
Men	1964	9	T3
Men	1964	7	T2
Men	1964	3	T1
Men	1964	7	T2
Men	1964	10	T3
Men	1964	9	T3
Men	1964	3	T1
Men	1964	10	T3
Men	1964	12	T3
Men	1964	4	T1
Men	1964	9	T3
Men	1964	12	T3
Men	1964	11	T3
Men	1964	1	T1
Men	1964	1	T1
Men	1964	3	T1
Men	1964	4	T1
Men	1964	6	T2
Men	1964	11	T3
Men	1964	3	T1
Men	1964	7	T2
Men	1964	1	T1
Men	1964	12	T3
Men	1964	10	T3
Men	1964	7	T2
Men	1964	6	T2
Men	1964	3	T1
Men	1964	11	T3
Men	1964	11	T3
Men	1964	4	T1
Men	1964	9	T3
Men	1964	11	T3
Men	1964	3	T1
Men	1964	7	T2
Men	1964	1	T1
Men	1964	8	T2
Men	1964	6	T2
Men	1964	8	T2
Men	1964	5	T2
Men	1964	6	T2
Men	1964	7	T2
Men	1964	3	T1
Men	1964	10	T3
Men	1964	11	T3
Men	1964	8	T2
Men	1964	1	T1
Men	1964	4	T1
Men	1964	6	T2
Men	1964	4	T1
Men	1964	5	T2
Men	1964	8	T2
Men	1964	7	T2
Men	1964	4	T1
Men	1964	6	T2
Men	1964	11	T3
Women	1964	8	T2
Women	1964	4	T1
Women	1964	8	T2
Women	1964	12	T3
Women	1964	6	T2
Women	1964	2	T1
Women	1964	4	T1
Women	1964	8	T2
Women	1964	3	T1
Women	1964	4	T1
Women	1964	1	T1
Women	1964	10	T3
Women	1964	4	T1
Women	1964	6	T2
Women	1964	6	T2
Women	1964	3	T1
Women	1964	3	T1
Women	1964	5	T2
Women	1964	4	T1
Women	1964	9	T3
Women	1964	10	T3
Women	1964	3	T1
Women	1964	1	T1
Women	1964	3	T1
Women	1964	10	T3
Women	1964	7	T2
Women	1964	12	T3
Women	1964	3	T1
Women	1964	4	T1
Women	1964	11	T3
Women	1964	7	T2
Women	1964	9	T3
Women	1964	1	T1
Women	1964	4	T1
Women	1964	7	T2
Women	1964	1	T1
Women	1964	9	T3
Women	1964	1	T1
Women	1964	5	T2
Women	1964	4	T1
Women	1964	9	T3
Women	1964	7	T2
Women	1964	8	T2
Women	1964	1	T1
Women	1964	9	T3
Women	1964	1	T1
Men	1963	7	T2
Men	1963	12	T3
Men	1963	3	T1
Men	1963	5	T2
Men	1963	3	T1
Men	1963	5	T2
Men	1963	12	T3
Men	1963	12	T3
Men	1963	12	T3
Men	1963	8	T2
Men	1963	9	T3
Men	1963	11	T3
Men	1963	10	T3
Men	1963	2	T1
Men	1963	5	T2
Men	1963	10	T3
Men	1963	7	T2
Men	1963	5	T2
Men	1963	12	T3
Men	1963	2	T1
Men	1963	3	T1
Men	1963	7	T2
Men	1963	3	T1
Men	1963	5	T2
Men	1963	5	T2
Men	1963	7	T2
Men	1963	5	T2
Men	1963	5	T2
Men	1963	12	T3
Men	1963	10	T3
Men	1963	3	T1
Men	1963	10	T3
Men	1963	12	T3
Men	1963	3	T1
Men	1963	5	T2
Men	1963	11	T3
Men	1963	11	T3
Men	1963	1	T1
Men	1963	1	T1
Men	1963	4	T1
Men	1963	12	T3
Men	1963	4	T1
Men	1963	12	T3
Men	1963	9	T3
Men	1963	3	T1
Men	1963	11	T3
Men	1963	1	T1
Men	1963	3	T1
Men	1963	10	T3
Men	1963	10	T3
Men	1963	5	T2
Men	1963	12	T3
Men	1963	2	T1
Men	1963	5	T2
Men	1963	6	T2
Men	1963	2	T1
Men	1963	1	T1
Men	1963	4	T1
Men	1963	1	T1
Men	1963	3	T1
Men	1963	10	T3
Men	1963	4	T1
Men	1963	6	T2
Men	1963	1	T1
Men	1963	2	T1
Men	1963	7	T2
Men	1963	10	T3
Men	1963	5	T2
Men	1963	6	T2
Men	1963	9	T3
Men	1963	1	T1
Men	1963	10	T3
Men	1963	5	T2
Men	1963	8	T2
Men	1963	9	T3
Men	1963	7	T2
Women	1963	5	T2
[truncated: 39,165 more rows]

## Sheet: Alpine skiing
Sex	Year of Birth	Month of birth	Tertile
Male	1979	1	T1
Female	1980	1	T1
Male	1980	1	T1
Male	1982	2	T1
Male	1983	1	T1
Female	1984	8	T2
Male	1984	8	T2
Female	1984	2	T1
Female	1985	12	T3
Male	1985	10	T3
Male	1985	8	T2
Male	1985	3	T1
Female	1986	7	T2
Male	1987	12	T3
Female	1988	12	T3
Male	1988	12	T3
Female	1988	10	T3
Male	1988	8	T2
Male	1989	10	T3
Male	1989	4	T1
Male	1989	2	T1
Male	1989	1	T1
Male	1990	12	T3
Male	1990	7	T2
Male	1990	4	T1
Female	1990	4	T1
Male	1990	3	T1
Male	1990	3	T1
Male	1990	2	T1
Male	1990	1	T1
Male	1991	12	T3
Male	1991	11	T3
Male	1991	11	T3
Female	1991	7	T2
Female	1991	6	T2
Male	1991	4	T1
Male	1991	2	T1
Female	1991	2	T1
Male	1991	1	T1
Male	1991	1	T1
Male	1992	12	T3
Male	1992	11	T3
Male	1992	11	T3
Male	1992	10	T3
Female	1992	10	T3
Female	1992	9	T3
Female	1992	9	T3
Female	1992	7	T2
Female	1992	6	T2
Female	1992	6	T2
Male	1992	5	T2
Male	1992	4	T1
Male	1992	3	T1
Male	1992	1	T1
Female	1992	1	T1
Male	1993	11	T3
Male	1993	11	T3
Male	1993	9	T3
Female	1993	8	T2
Female	1993	8	T2
Male	1993	6	T2
Male	1993	6	T2
Male	1993	6	T2
Female	1993	4	T1
Male	1993	3	T1
Male	1993	3	T1
Male	1993	3	T1
Male	1993	2	T1
Male	1993	2	T1
Female	1993	1	T1
Female	1993	1	T1
Male	1993	1	T1
Male	1994	12	T3
Male	1994	12	T3
Male	1994	11	T3
Male	1994	11	T3
Female	1994	10	T3
Female	1994	10	T3
Male	1994	9	T3
Female	1994	9	T3
Male	1994	9	T3
Female	1994	8	T2
Male	1994	8	T2
Male	1994	8	T2
Male	1994	7	T2
Male	1994	7	T2
Male	1994	6	T2
Male	1994	6	T2
Male	1994	6	T2
Female	1994	5	T2
Female	1994	5	T2
Male	1994	4	T1
Female	1994	3	T1
Male	1994	3	T1
Male	1994	3	T1
Male	1994	3	T1
Female	1994	3	T1
Female	1994	2	T1
Male	1994	2	T1
Male	1994	2	T1
Male	1994	2	T1
Male	1994	1	T1
Female	1994	1	T1
Male	1995	12	T3
Female	1995	12	T3
Female	1995	12	T3
Male	1995	12	T3
Male	1995	11	T3
Male	1995	11	T3
Male	1995	10	T3
Female	1995	10	T3
Male	1995	10	T3
Female	1995	9	T3
Female	1995	9	T3
Female	1995	9	T3
Male	1995	9	T3
Male	1995	8	T2
Male	1995	8	T2
Male	1995	8	T2
Female	1995	8	T2
Female	1995	8	T2
Female	1995	8	T2
Female	1995	8	T2
Female	1995	8	T2
Female	1995	7	T2
Female	1995	7	T2
Female	1995	6	T2
Male	1995	6	T2
Male	1995	6	T2
Female	1995	6	T2
Male	1995	6	T2
Male	1995	5	T2
Male	1995	5	T2
Female	1995	5	T2
Male	1995	5	T2
Male	1995	4	T1
Male	1995	4	T1
Female	1995	4	T1
Female	1995	4	T1
Female	1995	3	T1
Female	1995	3	T1
Male	1995	3	T1
Female	1995	3	T1
Female	1995	3	T1
Female	1995	3	T1
Female	1995	3	T1
Male	1995	3	T1
Male	1995	2	T1
Female	1995	2	T1
Female	1995	1	T1
Male	1995	1	T1
Female	1995	1	T1
Male	1995	1	T1
Male	1995	1	T1
Female	1996	12	T3
Male	1996	12	T3
Male	1996	11	T3
Female	1996	11	T3
Female	1996	10	T3
Female	1996	10	T3
Male	1996	10	T3
Female	1996	9	T3
Male	1996	9	T3
Male	1996	9	T3
Female	1996	9	T3
Female	1996	9	T3
Male	1996	9	T3
Male	1996	8	T2
Female	1996	8	T2
Male	1996	8	T2
Female	1996	7	T2
Male	1996	7	T2
Female	1996	7	T2
Male	1996	7	T2
Female	1996	7	T2
Male	1996	7	T2
Female	1996	7	T2
Male	1996	6	T2
Male	1996	6	T2
Female	1996	6	T2
Male	1996	6	T2
Male	1996	5	T2
Male	1996	5	T2
Female	1996	5	T2
Male	1996	5	T2
Male	1996	5	T2
Female	1996	4	T1
Male	1996	4	T1
Male	1996	4	T1
Male	1996	4	T1
Male	1996	4	T1
Female	1996	3	T1
Female	1996	3	T1
Female	1996	3	T1
Female	1996	3	T1
Male	1996	3	T1
Female	1996	3	T1
Male	1996	2	T1
Male	1996	2	T1
Male	1996	2	T1
Female	1996	2	T1
Male	1996	2	T1
Male	1996	2	T1
Female	1996	1	T1
Female	1996	1	T1
Female	1996	1	T1
Female	1996	1	T1
Female	1996	1	T1
Female	1996	1	T1
Male	1996	1	T1
Female	1996	1	T1
Female	1996	1	T1
Male	1996	1	T1
Male	1996	1	T1
Female	1996	1	T1
Male	1996	1	T1
Female	1996	1	T1
Male	1997	12	T3
Female	1997	12	T3
Female	1997	12	T3
Male	1997	12	T3
Male	1997	12	T3
Female	1997	12	T3
Male	1997	12	T3
Female	1997	12	T3
Female	1997	12	T3
Female	1997	12	T3
Male	1997	12	T3
Male	1997	12	T3
Female	1997	12	T3
Female	1997	11	T3
Female	1997	11	T3
Female	1997	11	T3
Female	1997	11	T3
Male	1997	11	T3
Female	1997	10	T3
Female	1997	10	T3
Male	1997	10	T3
Female	1997	10	T3
Male	1997	10	T3
Female	1997	10	T3
Female	1997	10	T3
Male	1997	9	T3
Male	1997	9	T3
Female	1997	9	T3
Male	1997	9	T3
Female	1997	9	T3
Male	1997	9	T3
Male	1997	9	T3
Female	1997	8	T2
Female	1997	8	T2
Female	1997	8	T2
Male	1997	8	T2
Male	1997	8	T2
Male	1997	8	T2
Male	1997	8	T2
Female	1997	8	T2
Female	1997	8	T2
Male	1997	7	T2
Male	1997	7	T2
Male	1997	7	T2
Male	1997	7	T2
Male	1997	7	T2
Female	1997	7	T2
Female	1997	7	T2
Male	1997	6	T2
Male	1997	6	T2
Male	1997	6	T2
Male	1997	5	T2
Female	1997	5	T2
Female	1997	5	T2
Male	1997	5	T2
Male	1997	5	T2
Female	1997	5	T2
Male	1997	5	T2
Female	1997	5	T2
Female	1997	5	T2
Male	1997	5	T2
Female	1997	4	T1
Female	1997	4	T1
Male	1997	4	T1
Male	1997	4	T1
Female	1997	4	T1
Male	1997	4	T1
Male	1997	4	T1
Female	1997	4	T1
Female	1997	4	T1
Female	1997	3	T1
Male	1997	3	T1
Male	1997	3	T1
Male	1997	3	T1
Male	1997	3	T1
Male	1997	3	T1
Male	1997	3	T1
Male	1997	3	T1
Female	1997	3	T1
Female	1997	3	T1
Male	1997	2	T1
Male	1997	2	T1
Female	1997	1	T1
Male	1997	1	T1
Female	1997	1	T1
Male	1997	1	T1
Male	1997	1	T1
Male	1997	1	T1
Female	1997	1	T1
Female	1997	1	T1
Male	1997	1	T1
Female	1997	1	T1
Female	1998	12	T3
Male	1998	12	T3
Female	1998	12	T3
Male	1998	12	T3
Female	1998	11	T3
Male	1998	11	T3
Male	1998	11	T3
Male	1998	11	T3
Female	1998	11	T3
Female	1998	11	T3
Male	1998	11	T3
Female	1998	11	T3
Male	1998	10	T3
Male	1998	10	T3
Female	1998	10	T3
Female	1998	10	T3
Female	1998	10	T3
Female	1998	10	T3
Male	1998	10	T3
Male	1998	10	T3
Male	1998	10	T3
Male	1998	10	T3
Male	1998	9	T3
Male	1998	9	T3
Male	1998	9	T3
Female	1998	9	T3
Female	1998	8	T2
Female	1998	8	T2
Female	1998	8	T2
Female	1998	7	T2
Female	1998	7	T2
Female	1998	7	T2
Female	1998	7	T2
Male	1998	7	T2
Female	1998	7	T2
Male	1998	7	T2
Male	1998	7	T2
Male	1998	6	T2
Male	1998	6	T2
Male	1998	6	T2
Female	1998	6	T2
Female	1998	6	T2
Male	1998	6	T2
Female	1998	5	T2
Male	1998	5	T2
Female	1998	5	T2
Female	1998	5	T2
Female	1998	5	T2
Male	1998	5	T2
Female	1998	5	T2
Male	1998	5	T2
Male	1998	5	T2
Female	1998	5	T2
Female	1998	5	T2
Male	1998	4	T1
Female	1998	4	T1
Female	1998	4	T1
Male	1998	3	T1
Female	1998	3	T1
Female	1998	3	T1
Male	1998	3	T1
Male	1998	3	T1
Male	1998	3	T1
Female	1998	3	T1
Female	1998	3	T1
Female	1998	3	T1
Female	1998	2	T1
Male	1998	2	T1
Male	1998	2	T1
Male	1998	2	T1
Female	1998	2	T1
Male	1998	2	T1
Female	1998	1	T1
Female	1998	1	T1
Male	1998	1	T1
Female	1998	1	T1
Male	1998	1	T1
Female	1999	12	T3
Female	1999	12	T3
Male	1999	12	T3
Female	1999	12	T3
Female	1999	12	T3
Male	1999	12	T3
Female	1999	11	T3
Female	1999	11	T3
Female	1999	11	T3
Male	1999	11	T3
Female	1999	11	T3
Male	1999	11	T3
Female	1999	10	T3
Female	1999	10	T3
Female	1999	10	T3
Male	1999	10	T3
Female	1999	10	T3
Female	1999	10	T3
Male	1999	10	T3
Male	1999	10	T3
Male	1999	10	T3
Female	1999	10	T3
Female	1999	10	T3
Male	1999	10	T3
Female	1999	10	T3
Male	1999	10	T3
Male	1999	10	T3
Male	1999	10	T3
Female	1999	10	T3
Male	1999	9	T3
Male	1999	9	T3
Female	1999	9	T3
Male	1999	9	T3
Male	1999	9	T3
Female	1999	9	T3
Female	1999	9	T3
Female	1999	9	T3
Female	1999	8	T2
Female	1999	8	T2
Male	1999	8	T2
Male	1999	8	T2
Female	1999	8	T2
Male	1999	8	T2
Male	1999	8	T2
Male	1999	8	T2
Female	1999	8	T2
Male	1999	7	T2
Male	1999	7	T2
Female	1999	7	T2
Male	1999	7	T2
Female	1999	7	T2
Female	1999	7	T2
Female	1999	6	T2
Female	1999	6	T2
Female	1999	6	T2
Male	1999	6	T2
Female	1999	6	T2
Female	1999	6	T2
Female	1999	6	T2
Male	1999	6	T2
Female	1999	6	T2
Female	1999	6	T2
Female	1999	6	T2
Male	1999	6	T2
Male	1999	6	T2
Male	1999	5	T2
Male	1999	5	T2
Male	1999	5	T2
Female	1999	5	T2
Male	1999	5	T2
Female	1999	5	T2
Female	1999	5	T2
Female	1999	5	T2
Female	1999	4	T1
Female	1999	4	T1
Female	1999	4	T1
Female	1999	4	T1
Female	1999	4	T1
Female	1999	4	T1
Male	1999	4	T1
Male	1999	4	T1
Female	1999	4	T1
Male	1999	4	T1
Female	1999	4	T1
Female	1999	4	T1
Female	1999	3	T1
Female	1999	3	T1
Female	1999	3	T1
Female	1999	3	T1
Male	1999	3	T1
Female	1999	3	T1
Female	1999	3	T1
Female	1999	3	T1
Male	1999	2	T1
Female	1999	2	T1
Female	1999	2	T1
Male	1999	2	T1
Male	1999	2	T1
Male	1999	2	T1
Female	1999	2	T1
Male	1999	2	T1
Female	1999	2	T1
Male	1999	2	T1
Female	1999	2	T1
Female	1999	1	T1
Female	1999	1	T1
Female	1999	1	T1
Female	1999	1	T1
Male	1999	1	T1
Male	1999	1	T1
Female	1999	1	T1
Female	1999	1	T1
Female	1999	1	T1
Female	1999	1	T1
Male	1999	1	T1
Male	1999	1	T1

## Sheet: E-Sports
Year of Birth	Month	Gender
1940	05	Female
1940	10	Male
1945	01	Male
1945	10	Male
1945	12	Male
1947	08	Male
1947	08	Male
1948	03	Male
1949	08	Male
1950	05	Male
1950	07	Male
1951	03	Female
1951	04	Male
1951	07	Male
1952	02	Male
1952	09	Male
1953	05	Female
1953	07	Male
1953	08	Female
1953	11	Male
1953	11	Female
1953	12	Female
1954	04	Female
1954	08	Female
1954	10	Male
1954	11	Male
1954	12	Male
1954	12	Male
1954	12	Male
1955	03	Female
1955	12	Male
1956	01	Male
1956	06	Female
1956	07	Male
1956	07	Male
1956	07	Male
1956	10	Female
1956	11	Male
1956	12	Male
1957	01	Male
1957	02	Male
1957	03	Male
1957	05	Female
1957	11	Male
1957	11	Male
1957	12	Male
1957	12	Female
1958	03	Male
1958	04	Female
1958	06	Male
1958	09	Male
1959	04	Male
1959	04	Female
1959	05	Male
1959	08	Female
1959	08	Male
1959	09	Male
1959	09	Male
1959	09	Female
1959	09	Male
1959	10	Male
1959	11	Female
1959	11	Male
1959	12	Female
1960	01	Male
1960	01	Male
1960	02	Male
1960	03	Male
1960	03	Male
1960	04	Male
1960	05	Female
1960	06	Male
1960	07	Male
1960	08	Male
1960	10	Female
1960	11	Male
1961	01	Male
1961	03	Male
1961	03	Male
1961	05	Male
1961	05	Male
1961	06	Female
1961	10	Male
1961	11	Male
1961	11	Male
1962	02	Male
1962	03	Male
1962	03	Male
1962	04	Male
1962	06	Male
1962	06	Male
1962	06	Male
1962	06	Female
1962	07	Male
1962	08	Male
1962	12	Female
1962	12	Male
1962	12	Female
1962	12	Female
1963	01	Male
1963	01	Male
1963	01	Male
1963	02	Male
1963	02	Female
1963	04	Female
1963	05	Female
1963	06	Female
1963	06	Male
1963	07	Male
1963	07	Male
1963	08	Male
1963	11	Male
1963	12	Male
1963	12	Male
1963	29	Female
1964	01	Female
1964	03	Female
1964	04	Male
1964	04	Male
1964	04	Female
1964	05	Male
1964	06	Male
1964	08	Male
1964	08	Male
1964	08	Female
1964	09	Female
1964	09	Female
1964	10	Male
1964	10	Female
1964	11	Female
1965	02	Female
1965	02	Male
1965	02	Male
1965	03	Male
1965	04	Male
1965	04	Female
1965	05	Female
1965	05	Male
1965	06	Female
1965	07	Male
1965	07	Male
1965	10	Male
1965	10	Male
1965	10	Male
1965	11	Male
1965	11	Male
1965	11	Male
1965	12	Male
1966	01	Male
1966	02	Male
1966	02	Male
1966	02	Male
1966	03	Female
1966	03	Female
1966	03	Male
1966	03	Male
1966	04	Female
1966	05	Male
1966	05	Male
1966	06	Male
1966	07	Male
1966	07	Female
1966	08	Female
1966	09	Female
1966	09	Male
1966	10	Female
1966	10	Female
1966	11	Male
1966	12	Male
1967	01	Male
1967	02	Female
1967	02	Male
1967	02	Male
1967	02	Female
1967	03	Male
1967	05	Male
1967	06	Male
1967	08	Male
1967	08	Male
1967	09	Male
1967	09	Male
1967	10	Female
1967	10	Male
1967	10	Male
1967	10	Male
1967	10	Male
1967	11	Female
1967	12	Male
1968	01	Male
1968	02	Male
1968	02	Female
1968	03	Male
1968	04	Male
1968	04	Male
1968	04	Male
1968	04	Female
1968	04	Male
1968	05	Female
1968	06	Male
1968	06	Male
1968	06	Male
1968	07	Male
1968	07	Female
1968	08	Male
1968	08	Male
1968	08	Male
1968	09	Male
1968	09	Female
1968	10	Male
1968	10	Female
1968	10	Male
1968	11	Male
1968	12	Female
1968	12	Male
1969	02	Male
1969	02	Male
1969	02	Male
1969	02	Male
1969	03	Male
1969	03	Male
1969	04	Male
1969	04	Male
1969	04	Female
1969	05	Male
1969	05	Male
1969	05	Female
1969	06	Male
1969	06	Male
1969	06	Male
1969	06	Male
1969	07	Female
1969	07	Male
1969	08	Male
1969	09	Male
1969	09	Male
1969	09	Female
1969	09	Female
1969	10	Male
1969	10	Female
1969	10	Male
1969	11	Male
1969	12	Female
1969	12	Male
1970	01	Female
1970	01	Male
1970	02	Female
1970	02	Male
1970	02	Female
1970	03	Male
1970	04	Male
1970	04	Male
1970	04	Female
1970	04	Male
1970	05	Male
1970	05	Female
1970	05	Female
1970	06	Male
1970	07	Female
1970	07	Female
1970	08	Male
1970	09	Male
1970	09	Male
1970	09	Male
1970	09	Male
1970	10	Female
1970	11	Male
1970	11	Male
1970	11	Female
1970	11	Female
1970	12	Male
1970	12	Male
1970	12	Female
1970	12	Male
1971	01	Male
1971	01	Male
1971	01	Male
1971	02	Male
1971	02	Male
1971	03	Male
1971	03	Female
1971	03	Female
1971	04	Female
1971	04	Male
1971	05	Male
1971	05	Male
1971	06	Male
1971	07	Male
1971	07	Female
1971	08	Female
1971	08	Male
1971	09	Male
1971	09	Female
1971	09	Male
1971	09	Male
1971	10	Male
1971	10	Female
1971	11	Male
1971	11	Female
1971	11	Male
1971	11	Female
1971	12	Male
1972	01	Male
1972	01	Female
1972	01	Male
1972	01	Male
1972	02	Male
1972	02	Male
1972	03	Male
1972	03	Male
1972	03	Male
1972	03	Male
1972	04	Female
1972	05	Male
1972	06	Female
1972	06	Female
1972	06	Female
1972	06	Female
1972	06	Male
1972	07	Male
1972	07	Female
1972	07	Male
1972	07	Male
1972	08	Male
1972	08	Female
1972	08	Male
1972	08	Male
1972	08	Male
1972	09	Male
1972	09	Male
1972	10	Male
1972	10	Male
1972	10	Female
1972	10	Male
1972	11	Male
1972	11	Female
1972	11	Male
1972	12	Male
1972	12	Male
1973	01	Male
1973	01	Male
1973	01	Female
1973	02	Male
1973	02	Male
1973	02	Male
1973	02	Male
1973	02	Male
1973	02	Female
1973	03	Male
1973	03	Female
1973	03	Male
1973	03	Male
1973	03	Female
1973	03	Male
1973	04	Male
1973	04	Male
1973	04	Male
1973	04	Male
1973	04	Male
1973	05	Male
1973	05	Male
1973	06	Male
1973	06	Male
1973	06	Male
1973	07	Male
1973	09	Female
1973	09	Male
1973	09	Male
1973	09	Male
1973	10	Male
1973	10	Male
1973	10	Male
1973	10	Male
1973	10	Male
1973	11	Female
1973	11	Male
1973	11	Female
1973	12	Male
1973	12	Male
1973	12	Male
1973	12	Male
1974	01	Male
1974	01	Male
1974	01	Male
1974	01	Male
1974	01	Male
1974	01	Male
1974	02	Male
1974	02	Female
1974	02	Male
1974	03	Male
1974	03	Male
1974	03	Female
1974	03	Female
1974	04	Male
1974	04	Male
1974	04	Male
1974	05	Female
1974	05	Female
1974	05	Male
1974	05	Male
1974	05	Male
1974	05	Male
1974	06	Female
1974	06	Male
1974	06	Male
1974	06	Male
1974	07	Male
1974	07	Male
1974	07	Female
1974	07	Male
1974	08	Male
1974	08	Male
1974	08	Male
1974	09	Male
1974	09	Male
1974	09	Female
1974	09	Male
1974	09	Male
1974	09	Male
1974	11	Male
1974	11	Male
1974	12	Female
1974	12	Male
1975	01	Female
1975	01	Male
1975	02	Male
1975	02	Female
1975	02	Male
1975	02	Male
1975	02	Male
1975	02	Male
1975	03	Male
1975	03	Male
1975	03	Male
1975	03	Male
1975	03	Male
1975	03	Male
1975	03	Male
1975	03	Male
1975	03	Male
1975	04	Female
1975	04	Female
1975	04	Female
1975	04	Male
1975	04	Male
1975	04	Male
1975	05	Male
1975	05	Male
1975	05	Male
1975	06	Male
1975	06	Male
1975	07	Male
1975	07	Male
1975	08	Female
1975	08	Male
1975	09	Male
1975	09	Male
1975	09	Male
1975	09	Male
1975	09	Male
1975	09	Male
1975	10	Male
1975	10	Male
1975	10	Male
1975	10	Male
1975	10	Female
1975	10	Female
1975	12	Male
1976	01	Male
1976	01	Male
1976	01	Male
1976	01	Male
1976	01	Male
1976	02	Male
1976	02	Male
1976	02	Male
1976	03	Male
1976	03	Male
1976	04	Male
1976	04	Female
1976	04	Male
1976	04	Male
1976	05	Female
1976	05	Male
1976	05	Male
1976	05	Male
1976	06	Male
1976	06	Male
1976	06	Male
1976	06	Male
1976	07	Male
1976	07	Male
1976	07	Male
1976	07	Male
1976	08	Male
1976	08	Male
1976	09	Female
1976	09	Male
1976	09	Male
1976	09	Male
1976	10	Male
1976	11	Male
1976	11	Male
1976	12	Male
1976	12	Male
1976	12	Male
1976	12	Male
1976	12	Male
1977	01	Male
1977	01	Male
1977	01	Male
1977	01	Male
1977	01	Female
1977	02	Male
1977	02	Male
1977	03	Male
1977	03	Male
1977	03	Male
1977	03	Male
1977	03	Male
1977	04	Female
1977	04	Female
1977	04	Male
1977	04	Male
1977	04	Male
1977	04	Male
1977	05	Male
1977	05	Male
1977	05	Male
1977	05	Male
1977	05	Male
1977	05	Female
1977	06	Male
1977	07	Male
1977	07	Male
1977	07	Female
1977	08	Male
1977	08	Male
1977	08	Male
1977	08	Male
1977	08	Male
1977	08	Male
1977	09	Male
1977	09	Male
1977	10	Male
1977	10	Male
1977	10	Female
1977	10	Male
1977	10	Male
1977	10	Male
1977	10	Male
1977	11	Male
1977	12	Male
1977	12	Male
1977	12	Female
1977	12	Male
1977	12	Male
1978	01	Male
1978	01	Male
1978	01	Female
1978	01	Female
1978	01	Male
1978	01	Male
1978	02	Male
1978	02	Male
1978	02	Male
1978	02	Male
1978	03	Female
1978	03	Male
1978	03	Male
1978	03	Female
1978	03	Female
1978	03	Male
1978	04	Male
1978	04	Male
1978	04	Male
1978	04	Male
1978	05	Male
1978	05	Male
1978	05	Male
1978	05	Male
1978	06	Male
1978	06	Male
1978	06	Male
1978	06	Male
1978	06	Male
1978	06	Male
1978	07	Male
1978	07	Male
1978	07	Male
1978	07	Female
1978	08	Male
1978	08	Male
1978	08	Male
1978	08	Male
1978	09	Male
1978	09	Male
1978	10	Female
1978	10	Male
1978	10	Male
1978	10	Male
1978	10	Male
1978	10	Male
1978	11	Male
1978	11	Male
1978	11	Male
1978	11	Male
1978	11	Male
1978	11	Male
1978	12	Male
1978	12	Male
1978	12	Male
1978	12	Male
1978	12	Male
1978	12	Female
1978	12	Male
1978	12	Male
1979	01	Male
1979	01	Male
1979	02	Male
1979	02	Male
1979	03	Male
1979	03	Male
1979	03	Male
1979	04	Male
1979	04	Male
1979	04	Male
1979	04	Male
1979	04	Male
1979	05	Male
1979	05	Male
1979	05	Male
1979	05	Male
1979	05	Male
1979	06	Male
1979	06	Male
1979	06	Male
1979	06	Male
1979	07	Male
1979	07	Male
1979	07	Male
1979	07	Male
1979	07	Male
1979	07	Male
1979	07	Male
1979	07	Male
1979	08	Male
1979	08	Female
1979	08	Male
1979	09	Male
1979	09	Male
1979	09	Male
1979	09	Male
1979	09	Male
1979	10	Male
1979	10	Male
1979	10	Male
1979	10	Male
1979	10	Male
1979	10	Male
1979	10	Male
1979	11	Male
1979	11	Male
1979	11	Male
1979	11	Male
1979	11	Male
1979	12	Male
1979	12	Male
1979	12	Male
1980	01	Male
1980	01	Male
1980	01	Male
1980	01	Female
1980	01	Male
1980	01	Male
1980	01	Male
1980	01	Male
1980	01	Male
1980	02	Female
1980	02	Male
1980	02	Male
1980	02	Male
1980	03	Male
1980	03	Male
1980	03	Male
1980	03	Male
1980	04	Male
1980	04	Female
1980	04	Male
1980	04	Male
1980	04	Male
1980	04	Male
1980	04	Male
1980	05	Male
1980	05	Male
1980	05	Female
1980	05	Male
1980	05	Male
1980	05	Male
1980	05	Male
1980	05	Male
1980	05	Male
1980	06	Male
1980	06	Male
1980	06	Male
1980	06	Male
1980	06	Male
1980	06	Male
1980	06	Male
1980	06	Female
1980	06	Male
1980	06	Male
1980	06	Male
1980	06	Male
1980	06	Male
1980	06	Male
1980	07	Male
1980	07	Male
1980	07	Male
1980	07	Male
1980	07	Male
1980	07	Male
1980	07	Male
1980	07	Male
1980	07	Male
1980	07	Male
1980	08	Male
1980	08	Male
1980	08	Male
1980	08	Male
1980	08	Male
1980	08	Male
1980	09	Male
1980	09	Male
1980	09	Male
1980	09	Male
1980	09	Male
1980	09	Male
1980	09	Male
1980	10	Male
1980	10	Male
1980	10	Male
1980	10	Male
1980	10	Male
1980	10	Male
1980	10	Male
1980	10	Male
1980	11	Male
1980	11	Male
1980	11	Male
1980	11	Male
1980	11	Male
1980	11	Male
1980	11	Male
1980	12	Male
1980	12	Male
1980	12	Male
1980	12	Male
1980	12	Male
1980	12	Male
1980	12	Male
1980	12	Male
1981	01	Female
1981	01	Male
1981	01	Male
1981	01	Male
1981	01	Male
1981	01	Male
1981	01	Male
1981	01	Male
1981	02	Male
1981	02	Male
1981	02	Male
1981	02	Male
1981	02	Male
1981	02	Male
1981	02	Male
1981	02	Male
1981	02	Male
1981	03	Male
1981	03	Male
1981	03	Male
1981	03	Male
1981	03	Male
1981	03	Male
1981	03	Female
1981	03	Male
1981	03	Male
1981	03	Male
1981	03	Male
1981	04	Male
1981	04	Male
1981	04	Male
1981	04	Male
1981	04	Female
1981	04	Male
1981	04	Male
1981	04	Male
1981	05	Male
1981	05	Male
1981	05	Male
1981	05	Male
1981	05	Male
1981	05	Male
1981	05	Male
1981	05	Male
1981	06	Male
1981	06	Male
1981	06	Male
1981	06	Male
1981	06	Male
1981	06	Male
1981	06	Male
1981	06	Male
1981	06	Male
1981	06	Male
1981	07	Male
1981	07	Male
1981	07	Male
1981	07	Male
1981	07	Male
1981	07	Male
1981	07	Male
1981	07	Male
1981	07	Male
1981	07	Male
1981	08	Male
1981	08	Male
1981	08	Male
1981	08	Male
1981	08	Male
1981	08	Male
1981	09	Male
1981	09	Male
1981	09	Male
1981	09	Male
1981	09	Male
1981	09	Male
1981	09	Male
1981	09	Male
1981	10	Male
1981	10	Male
1981	10	Male
1981	10	Male
1981	11	Male
1981	11	Male
1981	11	Male
1981	11	Male
1981	11	Male
1981	11	Male
1981	11	Male
1981	11	Male
1981	11	Male
1981	12	Male
1981	12	Male
1981	12	Male
1981	12	Male
1981	12	Male
1981	12	Male
1981	12	Male
1981	12	Male
1981	12	Male
1981	12	Male
1982	01	Male
1982	01	Male
1982	01	Male
1982	01	Male
1982	01	Male
1982	01	Male
1982	02	Male
1982	02	Male
1982	02	Male
1982	02	Male
1982	02	Male
1982	02	Male
1982	02	Male
1982	02	Male
1982	02	Male
1982	02	Male
1982	03	Male
1982	03	Male
1982	03	Male
1982	03	Male
1982	03	Male
1982	03	Male
1982	03	Male
1982	03	Male
1982	03	Male
1982	03	Male
1982	03	Male
1982	03	Male
1982	03	Male
1982	03	Male
1982	04	Male
1982	04	Male
1982	04	Female
1982	04	Male
1982	04	Male
1982	04	Female
1982	04	Male
1982	05	Male
1982	05	Male
1982	05	Male
1982	05	Male
1982	05	Male
1982	05	Male
1982	05	Male
1982	05	Male
1982	05	Male
1982	05	Male
1982	06	Male
1982	06	Male
1982	06	Male
1982	06	Female
1982	06	Male
1982	06	Male
1982	06	Male
1982	06	Male
1982	06	Male
1982	06	Male
1982	06	Male
1982	06	Male
1982	06	Male
1982	06	Male
1982	06	Male
1982	07	Male
1982	07	Male
1982	07	Male
1982	07	Male
1982	07	Male
1982	07	Male
1982	07	Male
1982	08	Male
1982	08	Male
1982	08	Male
1982	08	Male
1982	08	Male
1982	08	Male
1982	08	Male
1982	08	Male
1982	08	Male
1982	08	Male
1982	08	Male
1982	08	Male
1982	09	Male
1982	09	Male
1982	09	Male
1982	09	Male
1982	09	Male
1982	09	Female
1982	09	Male
1982	09	Male
1982	09	Male
1982	10	Male
1982	10	Male
1982	10	Male
1982	10	Male
1982	10	Male
1982	10	Male
1982	10	Male
1982	10	Male
1982	10	Male
1982	10	Male
1982	10	Male
1982	10	Male
1982	10	Male
1982	11	Male
1982	11	Male
1982	11	Male
1982	11	Male
1982	11	Male
1982	11	Male
1982	11	Male
1982	11	Male
1982	11	Male
1982	12	Male
1982	12	Male
1982	12	Male
1982	12	Male
1982	12	Male
1982	12	Male
1982	12	Male
1982	12	Male
1982	12	Male
1982	12	Male
1982	12	Male
1982	12	Male
1982	12	Male
1982	12	Male
1982	12	Male
1982	12	Male
1982	12	Male
1982	12	Male
1982	12	Male
1983	01	Male
1983	01	Male
1983	01	Male
1983	01	Male
1983	01	Male
1983	01	Male
1983	01	Male
1983	01	Male
1983	01	Male
1983	01	Male
1983	01	Male
1983	02	Male
1983	02	Female
1983	02	Male
1983	02	Male
1983	02	Male
1983	02	Male
1983	02	Male
1983	02	Male
1983	02	Male
1983	02	Male
1983	03	Male
1983	03	Male
1983	03	Male
1983	03	Male
1983	03	Male
1983	03	Male
1983	03	Male
1983	03	Male
1983	03	Male
1983	03	Male
1983	03	Male
1983	03	Male
1983	03	Male
1983	03	Male
1983	03	Male
1983	03	Male
1983	03	Male
1983	03	Male
1983	03	Male
1983	03	Male
1983	03	Male
1983	03	Male
1983	03	Male
1983	03	Male
1983	03	Male
1983	04	Male
1983	04	Male
1983	04	Female
1983	04	Male
1983	04	Male
1983	04	Male
1983	04	Male
1983	04	Male
1983	04	Male
1983	04	Male
1983	04	Male
1983	04	Male
1983	04	Male
1983	04	Male
1983	04	Male
1983	04	Male
1983	04	Male
1983	04	Male
1983	04	Male
1983	04	Male
1983	04	Male
1983	04	Male
1983	05	Male
1983	05	Male
1983	05	Male
1983	05	Female
1983	05	Male
1983	05	Male
1983	05	Male
1983	05	Male
1983	05	Male
1983	05	Male
1983	05	Male
1983	05	Male
1983	05	Male
1983	05	Male
1983	06	Male
1983	06	Male
1983	06	Male
1983	06	Male
1983	06	Male
1983	06	Male
1983	06	Male
1983	06	Male
1983	06	Male
1983	06	Male
1983	06	Female
1983	06	Male
1983	06	Male
1983	06	Male
1983	06	Male
1983	07	Male
1983	07	Male
1983	07	Male
1983	07	Male
1983	07	Male
1983	07	Male
1983	07	Male
1983	07	Male
1983	07	Male
1983	07	Male
1983	07	Male
1983	07	Male
1983	07	Male
1983	07	Male
1983	07	Male
1983	07	Male
1983	07	Male
1983	08	Male
1983	08	Male
1983	08	Male
1983	08	Male
1983	08	Male
1983	08	Male
1983	08	Male
1983	08	Male
1983	08	Male
1983	08	Male
1983	08	Male
1983	08	Male
1983	08	Male
1983	08	Male
1983	08	Male
1983	08	Male
1983	08	Female
1983	08	Male
1983	08	Male
1983	08	Male
1983	08	Male
1983	08	Male
1983	08	Male
1983	08	Male
1983	08	Female
1983	09	Male
1983	09	Male
1983	09	Male
1983	09	Male
1983	09	Male
1983	09	Male
1983	09	Male
1983	09	Male
1983	09	Male
1983	09	Male
1983	09	Male
1983	09	Male
1983	09	Male
1983	09	Male
1983	09	Male
1983	09	Male
1983	10	Female
1983	10	Male
1983	10	Male
1983	10	Male
1983	10	Male
1983	10	Male
1983	10	Male
1983	10	Male
1983	10	Male
1983	10	Male
1983	10	Male
1983	10	Male
1983	10	Male
1983	10	Male
1983	11	Male
1983	11	Male
1983	11	Male
1983	11	Male
1983	11	Male
1983	11	Female
1983	11	Male
1983	11	Male
1983	11	Male
1983	11	Male
1983	11	Male
1983	11	Male
1983	11	Male
1983	11	Male
1983	11	Male
1983	11	Male
1983	12	Male
1983	12	Male
1983	12	Male
1983	12	Male
1983	12	Male
1983	12	Male
1983	12	Male
1983	12	Male
1983	12	Male
1983	12	Male
1983	12	Male
1983	12	Male
1983	12	Male
1983	12	Male
1983	12	Male
1984	01	Male
1984	01	Male
1984	01	Male
1984	01	Male
1984	01	Male
1984	01	Male
1984	01	Male
1984	01	Male
1984	01	Male
1984	01	Male
1984	01	Male
1984	01	Male
1984	01	Male
1984	01	Male
1984	01	Male
1984	01	Male
1984	01	Male
1984	02	Male
1984	02	Male
1984	02	Male
1984	02	Male
1984	02	Male
1984	02	Male
1984	02	Male
1984	02	Male
1984	02	Male
1984	02	Male
1984	02	Male
1984	02	Male
1984	02	Male
1984	02	Male
1984	02	Male
1984	02	Male
1984	02	Male
1984	02	Male
1984	02	Male
1984	02	Male
1984	02	Male
1984	02	Male
1984	02	Male
1984	02	Male
1984	02	Male
1984	03	Male
1984	03	Male
1984	03	Male
1984	03	Male
1984	03	Male
1984	03	Female
1984	03	Male
1984	03	Male
1984	03	Male
1984	03	Male
1984	03	Male
1984	03	Male
1984	03	Male
1984	03	Male
1984	03	Male
1984	03	Male
1984	03	Male
1984	03	Male
1984	03	Male
1984	03	Male
1984	04	Male
1984	04	Male
1984	04	Male
1984	04	Male
1984	04	Male
1984	04	Male
1984	04	Male
1984	04	Male
1984	04	Male
1984	04	Male
1984	04	Male
1984	04	Male
1984	04	Male
1984	04	Male
1984	04	Male
1984	04	Male
1984	04	Male
1984	04	Male
1984	04	Male
1984	04	Male
1984	04	Male
1984	04	Male
1984	04	Male
1984	05	Male
1984	05	Male
1984	05	Male
1984	05	Male
1984	05	Male
1984	05	Male
1984	05	Male
1984	05	Male
1984	05	Male
1984	05	Male
1984	05	Male
1984	05	Male
1984	05	Male
1984	05	Male
1984	05	Male
1984	05	Male
1984	05	Male
1984	05	Male
1984	05	Male
1984	06	Male
1984	06	Male
1984	06	Male
1984	06	Male
1984	06	Male
1984	06	Male
1984	06	Male
1984	06	Male
1984	06	Male
1984	06	Male
1984	06	Male
1984	06	Male
1984	06	Male
1984	06	Male
1984	06	Male
1984	06	Male
1984	06	Male
1984	06	Male
1984	07	Male
1984	07	Male
1984	07	Male
1984	07	Male
1984	07	Male
1984	07	Male
1984	07	Male
1984	07	Male
1984	07	Male
1984	07	Male
1984	07	Male
1984	07	Male
1984	07	Male
1984	07	Male
1984	07	Male
1984	07	Male
1984	07	Male
1984	07	Male
1984	07	Male
1984	07	Male
1984	07	Male
1984	07	Male
1984	07	Male
1984	07	Male
1984	08	Male
1984	08	Male
1984	08	Male
1984	08	Male
1984	08	Male
1984	08	Male
1984	08	Male
1984	08	Male
1984	08	Male
1984	08	Male
1984	08	Male
1984	08	Male
1984	08	Male
1984	08	Male
1984	08	Male
1984	08	Female
1984	08	Male
1984	08	Male
1984	08	Male
1984	08	Male
1984	08	Male
1984	08	Male
1984	09	Male
1984	09	Male
1984	09	Male
1984	09	Male
1984	09	Male
1984	09	Male
1984	09	Male
1984	09	Female
1984	09	Male
1984	09	Male
1984	09	Male
1984	09	Male
1984	09	Male
1984	09	Male
1984	09	Male
1984	09	Male
1984	09	Male
1984	09	Male
1984	09	Male
1984	09	Male
1984	09	Male
1984	09	Male
1984	09	Male
1984	09	Male
1984	09	Male
1984	09	Male
1984	09	Male
1984	09	Male
1984	09	Male
1984	10	Male
1984	10	Male
1984	10	Male
1984	10	Male
1984	10	Male
1984	10	Male
1984	10	Male
1984	10	Male
1984	10	Male
1984	10	Male
1984	10	Male
1984	10	Male
1984	10	Male
1984	10	Male
1984	10	Male
1984	10	Male
1984	10	Male
1984	10	Male
1984	10	Male
1984	10	Male
1984	10	Male
1984	10	Male
1984	11	Male
1984	11	Male
1984	11	Male
1984	11	Male
1984	11	Male
1984	11	Male
1984	11	Male
1984	11	Male
1984	11	Male
1984	11	Male
1984	11	Male
1984	11	Male
1984	11	Male
1984	11	Male
1984	11	Male
1984	11	Male
1984	11	Male
1984	11	Male
1984	11	Male
1984	11	Male
1984	11	Male
1984	11	Male
1984	11	Male
1984	11	Male
1984	11	Male
1984	11	Female
1984	11	Male
1984	11	Male
1984	11	Male
1984	11	Male
1984	11	Male
1984	11	Male
1984	12	Male
1984	12	Male
1984	12	Male
1984	12	Male
1984	12	Male
1984	12	Female
1984	12	Male
1984	12	Male
1984	12	Male
1984	12	Male
1984	12	Male
1984	12	Male
1984	12	Male
1984	12	Male
1984	12	Male
1984	12	Male
1984	12	Male
1984	12	Male
1984	12	Male
1984	12	Male
1984	12	Female
1984	12	Male
1984	12	Male
1984	12	Male
1984	12	Male
1984	12	Male
1985	01	Male
1985	01	Male
1985	01	Male
1985	01	Male
1985	01	Male
1985	01	Male
1985	01	Male
1985	01	Male
1985	01	Male
1985	01	Male
1985	01	Male
1985	01	Male
1985	01	Male
1985	01	Male
1985	01	Male
1985	01	Male
1985	01	Male
1985	01	Male
1985	01	Male
1985	01	Male
1985	01	Male
1985	01	Male
1985	01	Male
1985	01	Male
1985	01	Male
1985	01	Male
1985	01	Male
1985	01	Male
1985	01	Male
1985	01	Male
1985	02	Male
1985	02	Male
1985	02	Male
1985	02	Male
1985	02	Male
1985	02	Male
1985	02	Male
1985	02	Male
1985	02	Male
1985	02	Male
1985	02	Male
1985	02	Male
1985	02	Male
1985	02	Male
1985	02	Male
1985	02	Male
1985	02	Male
1985	02	Male
1985	02	Male
1985	02	Male
1985	02	Male
1985	02	Male
1985	02	Male
1985	02	Male
1985	02	Male
1985	02	Male
1985	02	Male
1985	02	Male
1985	02	Male
1985	02	Male
1985	02	Male
1985	02	Male
1985	02	Male
1985	03	Male
1985	03	Male
1985	03	Male
1985	03	Male
1985	03	Male
1985	03	Male
1985	03	Male
1985	03	Male
1985	03	Male
1985	03	Male
1985	03	Male
1985	03	Male
1985	03	Male
1985	03	Male
1985	03	Male
1985	03	Male
1985	03	Male
1985	03	Male
1985	03	Male
1985	03	Male
1985	03	Male
1985	03	Male
1985	03	Male
1985	03	Male
1985	03	Male
1985	03	Male
1985	03	Male
1985	03	Male
1985	03	Male
1985	03	Male
1985	03	Male
1985	04	Male
1985	04	Female
1985	04	Male
1985	04	Male
1985	04	Male
1985	04	Male
1985	04	Male
1985	04	Male
1985	04	Male
1985	04	Male
1985	04	Male
1985	04	Male
1985	04	Male
1985	04	Male
1985	04	Male
1985	04	Male
1985	04	Male
1985	04	Male
1985	04	Male
1985	04	Male
1985	04	Male
1985	04	Male
1985	04	Male
1985	04	Male
1985	04	Male
1985	04	Male
1985	04	Male
1985	04	Male
1985	04	Male
1985	05	Male
1985	05	Male
1985	05	Male
1985	05	Male
1985	05	Male
1985	05	Male
1985	05	Male
1985	05	Male
1985	05	Male
1985	05	Male
1985	05	Male
1985	05	Male
1985	05	Male
1985	05	Male
1985	05	Female
1985	05	Male
1985	05	Male
1985	05	Male
1985	05	Male
1985	05	Male
1985	05	Male
1985	05	Male
1985	05	Male
1985	05	Male
1985	05	Male
1985	05	Male
1985	05	Male
1985	05	Male
1985	05	Male
1985	05	Male
1985	05	Male
1985	06	Male
1985	06	Male
1985	06	Male
1985	06	Male
1985	06	Male
1985	06	Male
1985	06	Male
1985	06	Male
1985	06	Male
1985	06	Male
1985	06	Male
1985	06	Male
1985	06	Female
1985	06	Male
1985	06	Male
1985	06	Male
1985	06	Male
1985	06	Male
1985	06	Male
1985	06	Male
1985	06	Male
1985	06	Male
1985	06	Male
1985	06	Male
1985	06	Male
1985	06	Male
1985	06	Male
1985	06	Male
1985	06	Male
1985	06	Male
1985	06	Male
1985	06	Male
1985	06	Male
1985	06	Male
1985	06	Male
1985	06	Male
1985	07	Male
1985	07	Male
1985	07	Female
1985	07	Male
1985	07	Male
1985	07	Male
1985	07	Male
1985	07	Male
1985	07	Male
1985	07	Male
1985	07	Male
1985	07	Male
1985	07	Male
1985	07	Male
1985	07	Male
1985	07	Male
1985	07	Male
1985	07	Male
1985	07	Female
1985	07	Male
1985	07	Male
1985	07	Male
1985	07	Male
1985	07	Male
1985	07	Male
1985	07	Male
1985	07	Male
1985	07	Male
1985	07	Male
1985	07	Male
1985	08	Male
1985	08	Male
1985	08	Male
1985	08	Male
1985	08	Male
1985	08	Male
1985	08	Male
1985	08	Male
1985	08	Male
1985	08	Male
1985	08	Male
1985	08	Female
1985	08	Male
1985	08	Male
1985	08	Male
1985	08	Male
1985	08	Male
1985	08	Male
1985	08	Male
1985	08	Male
1985	08	Male
1985	08	Male
1985	08	Male
1985	08	Male
1985	08	Male
1985	08	Male
1985	08	Male
1985	08	Male
1985	08	Male
1985	08	Male
1985	08	Male
1985	08	Male
1985	08	Male
1985	09	Male
1985	09	Male
1985	09	Male
1985	09	Male
1985	09	Male
1985	09	Male
1985	09	Male
1985	09	Male
1985	09	Male
1985	09	Male
1985	09	Male
1985	09	Male
1985	09	Male
1985	09	Male
1985	09	Male
1985	09	Male
1985	09	Female
1985	09	Male
1985	09	Male
1985	09	Male
1985	09	Male
1985	09	Male
1985	09	Male
1985	09	Male
1985	09	Male
1985	09	Male
1985	09	Male
1985	09	Male
1985	09	Male
1985	09	Male
1985	09	Male
1985	09	Male
1985	09	Male
1985	10	Male
1985	10	Male
1985	10	Male
1985	10	Male
1985	10	Male
1985	10	Male
1985	10	Male
1985	10	Male
1985	10	Male
1985	10	Male
1985	10	Male
1985	10	Male
1985	10	Male
1985	10	Male
1985	10	Male
1985	10	Male
1985	10	Male
1985	10	Male
1985	10	Male
1985	10	Male
1985	10	Male
1985	10	Male
1985	10	Male
1985	10	Female
1985	10	Male
1985	10	Male
1985	10	Male
1985	10	Male
1985	10	Male
1985	10	Male
1985	10	Male
1985	10	Male
1985	10	Male
1985	10	Male
1985	10	Male
1985	11	Male
1985	11	Female
1985	11	Male
1985	11	Male
1985	11	Male
1985	11	Male
1985	11	Male
1985	11	Male
1985	11	Male
1985	11	Female
1985	11	Male
1985	11	Male
1985	11	Male
1985	11	Male
1985	11	Male
1985	11	Male
1985	11	Male
1985	11	Male
1985	11	Male
1985	11	Male
1985	11	Male
1985	11	Male
1985	11	Male
1985	12	Male
1985	12	Male
1985	12	Male
1985	12	Male
1985	12	Male
1985	12	Male
1985	12	Male
1985	12	Male
1985	12	Male
1985	12	Male
1985	12	Male
1985	12	Male
1985	12	Male
1985	12	Male
1985	12	Male
1985	12	Male
1985	12	Male
1985	12	Male
1985	12	Male
1985	12	Male
1985	12	Male
1985	12	Male
1985	12	Male
1985	12	Male
1985	12	Male
1985	12	Male
1985	12	Male
1985	12	Male
1985	12	Male
1985	12	Male
1985	12	Male
1985	12	Male
1985	12	Male
1985	12	Male
1985	12	Male
1985	12	Male
1985	12	Male
1986	01	Male
1986	01	Male
1986	01	Male
1986	01	Male
1986	01	Male
1986	01	Male
1986	01	Male
1986	01	Male
1986	01	Male
1986	01	Male
1986	01	Male
1986	01	Male
1986	01	Male
1986	01	Male
1986	01	Male
1986	01	Male
1986	01	Male
1986	01	Male
1986	01	Female
1986	01	Male
1986	01	Male
1986	01	Male
1986	01	Male
1986	01	Male
1986	01	Male
1986	01	Male
1986	01	Male
1986	01	Male
1986	01	Male
1986	01	Male
1986	01	Male
1986	01	Male
1986	01	Male
1986	01	Male
1986	01	Male
1986	01	Male
1986	01	Male
1986	01	Male
1986	01	Male
1986	01	Male
1986	01	Male
1986	01	Male
1986	01	Male
1986	01	Male
1986	01	Male
1986	01	Male
1986	01	Male
1986	01	Female
1986	01	Male
1986	01	Male
1986	01	Male
1986	01	Male
1986	02	Male
1986	02	Male
1986	02	Male
1986	02	Male
1986	02	Male
1986	02	Male
1986	02	Male
1986	02	Male
1986	02	Male
1986	02	Male
1986	02	Male
1986	02	Male
1986	02	Male
1986	02	Male
1986	02	Male
1986	02	Male
1986	02	Male
1986	02	Male
1986	02	Male
1986	02	Male
1986	02	Male
1986	02	Male
1986	02	Male
1986	02	Male
1986	02	Male
1986	02	Male
1986	02	Male
1986	02	Male
1986	02	Male
1986	02	Male
1986	02	Male
1986	02	Male
1986	02	Male
1986	02	Male
1986	02	Male
1986	02	Male
1986	02	Male
1986	02	Male
1986	02	Male
1986	02	Male
1986	02	Male
1986	02	Male
1986	02	Male
1986	02	Male
1986	02	Male
1986	02	Male
1986	02	Male
1986	02	Male
1986	02	Male
1986	03	Male
1986	03	Male
1986	03	Male
1986	03	Male
1986	03	Male
1986	03	Male
1986	03	Male
1986	03	Male
1986	03	Male
1986	03	Male
1986	03	Male
1986	03	Male
1986	03	Male
1986	03	Male
1986	03	Male
1986	03	Male
1986	03	Male
1986	03	Male
1986	03	Male
1986	03	Male
1986	03	Male
1986	03	Male
1986	03	Male
1986	03	Male
1986	03	Male
1986	03	Male
1986	03	Male
1986	03	Male
1986	03	Male
1986	03	Male
1986	03	Male
1986	03	Male
1986	03	Male
1986	03	Male
1986	03	Male
1986	03	Female
1986	03	Male
1986	03	Male
1986	03	Male
1986	03	Male
1986	03	Male
1986	03	Male
1986	03	Male
1986	03	Male
1986	03	Male
1986	03	Male
[truncated: 45,071 more rows]

## Sheet: Chess
Year of Birth	Month of Birth	Sex	Birth Tertial	LASK score
2011	3	Male	T1	808
2010	10	Male	T3	802
2010	12	Male	T3	814
2010	7	Male	T2	820
2010	9	Male	T3	906
2009	11	Male	T3	700
2009	10	Male	T3	700
2009	8	Male	T2	700
2009	3	Female	T1	700
2009	1	Female	T1	700
2009	7	Female	T2	710
2009	8	Male	T2	800
2009	4	Male	T1	800
2009	6	Male	T2	800
2009	5	Male	T2	800
2009	9	Male	T3	800
2009	11	Male	T3	800
2009	1	Male	T1	800
2009	4	Male	T1	814
2009	4	Male	T1	820
2009	6	Male	T2	824
2009	6	Male	T2	850
2009	10	Male	T3	850
2009	5	Male	T2	852
2009	7	Male	T2	859
2009	2	Male	T1	906
2009	1	Male	T1	910
2008	11	Male	T3	600
2008	7	Female	T2	600
2008	10	Male	T3	605
2008	2	Male	T1	605
2008	4	Male	T1	605
2008	7	Male	T2	605
2008	1	Female	T1	605
2008	1	Male	T1	610
2008	12	Male	T3	615
2008	2	Female	T1	625
2008	3	Male	T1	630
2008	2	Male	T1	700
2008	2	Male	T1	750
2008	5	Male	T2	800
2008	1	Male	T1	800
2008	10	Male	T3	800
2008	3	Male	T1	800
2008	7	Male	T2	800
2008	9	Male	T3	800
2008	2	Male	T1	800
2008	11	Male	T3	800
2008	9	Male	T3	800
2008	5	Male	T2	800
2008	9	Female	T3	800
2008	2	Female	T1	800
2008	2	Male	T1	808
2008	5	Male	T2	816
2008	3	Male	T1	816
2008	8	Male	T2	820
2008	12	Male	T3	822
2008	6	Male	T2	822
2008	10	Male	T3	822
2008	3	Male	T1	826
2008	3	Male	T1	830
2008	9	Female	T3	836
2008	11	Male	T3	840
2008	1	Male	T1	847
2008	2	Male	T1	861
2008	2	Female	T1	874
2008	12	Male	T3	925
2008	6	Male	T2	925
2008	1	Male	T1	932
2008	1	Male	T1	950
2008	1	Male	T1	952
2008	9	Male	T3	990
2008	11	Male	T3	1000
2008	4	Female	T1	1005
2008	3	Female	T1	1010
2008	6	Female	T2	1010
2008	9	Female	T3	1100
2008	9	Male	T3	1141
2008	3	Male	T1	1200
2007	10	Male	T3	605
2007	3	Female	T1	615
2007	5	Male	T2	645
2007	9	Male	T3	655
2007	2	Female	T1	665
2007	5	Male	T2	800
2007	6	Male	T2	800
2007	10	Male	T3	800
2007	11	Male	T3	800
2007	8	Male	T2	800
2007	10	Male	T3	800
2007	10	Male	T3	800
2007	10	Female	T3	800
2007	12	Female	T3	800
2007	8	Female	T2	800
2007	6	Female	T2	800
2007	10	Male	T3	805
2007	8	Male	T2	820
2007	7	Male	T2	824
2007	12	Male	T3	825
2007	1	Male	T1	825
2007	4	Male	T1	825
2007	12	Male	T3	825
2007	6	Male	T2	825
2007	10	Male	T3	825
2007	4	Male	T1	826
2007	10	Male	T3	829
2007	10	Male	T3	829
2007	9	Male	T3	830
2007	4	Male	T1	830
2007	3	Female	T1	830
2007	7	Female	T2	830
2007	1	Male	T1	835
2007	7	Male	T2	837
2007	12	Male	T3	840
2007	3	Male	T1	840
2007	2	Male	T1	840
2007	9	Male	T3	843
2007	2	Male	T1	845
2007	8	Male	T2	847
2007	8	Male	T2	850
2007	8	Male	T2	850
2007	8	Male	T2	850
2007	6	Male	T2	860
2007	3	Male	T1	860
2007	9	Male	T3	860
2007	6	Male	T2	860
2007	2	Female	T1	860
2007	4	Female	T1	860
2007	10	Female	T3	860
2007	10	Male	T3	870
2007	9	Male	T3	870
2007	7	Male	T2	870
2007	2	Male	T1	870
2007	1	Male	T1	870
2007	2	Male	T1	870
2007	9	Male	T3	870
2007	9	Male	T3	880
2007	6	Male	T2	880
2007	2	Male	T1	880
2007	11	Male	T3	882
2007	1	Female	T1	884
2007	1	Male	T1	890
2007	10	Male	T3	896
2007	10	Male	T3	900
2007	6	Male	T2	900
2007	4	Male	T1	900
2007	5	Male	T2	905
2007	10	Male	T3	907
2007	11	Male	T3	920
2007	6	Male	T2	920
2007	2	Male	T1	921
2007	6	Male	T2	924
2007	1	Male	T1	939
2007	7	Male	T2	950
2007	7	Male	T2	950
2007	9	Male	T3	950
2007	5	Female	T2	960
2007	2	Male	T1	997
2007	3	Male	T1	1000
2007	3	Male	T1	1000
2007	2	Female	T1	1000
2007	2	Female	T1	1010
2007	1	Male	T1	1013
2007	2	Male	T1	1014
2007	5	Male	T2	1016
2007	1	Male	T1	1019
2007	4	Female	T1	1019
2007	4	Male	T1	1020
2007	1	Male	T1	1020
2007	5	Female	T2	1024
2007	2	Male	T1	1025
2007	6	Male	T2	1033
2007	1	Male	T1	1038
2007	3	Male	T1	1050
2007	1	Male	T1	1050
2007	10	Male	T3	1056
2007	7	Male	T2	1065
2007	2	Female	T1	1066
2007	10	Male	T3	1080
2007	5	Male	T2	1080
2007	2	Male	T1	1082
2007	4	Male	T1	1090
2007	4	Male	T1	1096
2007	6	Male	T2	1099
2007	11	Male	T3	1113
2007	2	Male	T1	1122
2007	3	Male	T1	1150
2007	3	Male	T1	1150
2007	2	Male	T1	1150
2007	1	Male	T1	1159
2007	12	Female	T3	1183
2007	12	Male	T3	1184
2007	5	Male	T2	1220
2007	6	Female	T2	1221
2007	4	Male	T1	1238
2007	1	Male	T1	1242
2007	6	Male	T2	1300
2007	7	Male	T2	1300
2007	4	Male	T1	1351
2007	3	Male	T1	1506
2007	1	Male	T1	1545
2006	2	Female	T1	500
2006	3	Male	T1	600
2006	8	Female	T2	600
2006	2	Female	T1	610
2006	6	Male	T2	615
2006	1	Male	T1	700
2006	2	Male	T1	700
2006	9	Male	T3	700
2006	10	Female	T3	700
2006	6	Female	T2	701
2006	10	Female	T3	703
2006	5	Female	T2	721
2006	12	Male	T3	753
2006	3	Male	T1	792
2006	9	Male	T3	797
2006	2	Male	T1	800
2006	10	Male	T3	800
2006	5	Male	T2	800
2006	9	Male	T3	800
2006	5	Male	T2	800
2006	11	Female	T3	800
2006	11	Female	T3	800
2006	1	Female	T1	800
2006	11	Female	T3	800
2006	12	Female	T3	800
2006	4	Male	T1	810
2006	3	Male	T1	818
2006	3	Male	T1	840
2006	12	Male	T3	840
2006	3	Male	T1	850
2006	4	Male	T1	850
2006	3	Male	T1	850
2006	5	Male	T2	850
2006	9	Male	T3	850
2006	5	Male	T2	850
2006	10	Male	T3	850
2006	3	Male	T1	850
2006	5	Male	T2	850
2006	6	Male	T2	850
2006	10	Male	T3	850
2006	12	Male	T3	850
2006	7	Female	T2	850
2006	12	Female	T3	850
2006	12	Female	T3	850
2006	7	Female	T2	850
2006	9	Female	T3	850
2006	9	Female	T3	850
2006	12	Male	T3	856
2006	10	Female	T3	856
2006	12	Female	T3	858
2006	2	Male	T1	862
2006	5	Male	T2	870
2006	2	Male	T1	870
2006	4	Male	T1	872
2006	7	Female	T2	872
2006	11	Male	T3	874
2006	4	Male	T1	880
2006	1	Male	T1	880
2006	12	Male	T3	880
2006	4	Male	T1	884
2006	4	Male	T1	886
2006	10	Male	T3	890
2006	8	Male	T2	890
2006	4	Male	T1	895
2006	7	Male	T2	896
2006	4	Female	T1	896
2006	8	Male	T2	900
2006	7	Female	T2	900
2006	6	Female	T2	900
2006	2	Female	T1	900
2006	4	Male	T1	910
2006	7	Male	T2	915
2006	11	Male	T3	920
2006	5	Male	T2	920
2006	6	Male	T2	930
2006	7	Male	T2	930
2006	11	Male	T3	930
2006	6	Male	T2	931
2006	1	Male	T1	940
2006	1	Female	T1	940
2006	7	Male	T2	950
2006	9	Male	T3	950
2006	8	Male	T2	950
2006	12	Male	T3	960
2006	12	Male	T3	960
2006	10	Female	T3	960
2006	5	Male	T2	967
2006	2	Male	T1	970
2006	4	Male	T1	970
2006	11	Female	T3	970
2006	3	Male	T1	973
2006	6	Male	T2	980
2006	4	Male	T1	980
2006	8	Female	T2	987
2006	7	Female	T2	990
2006	4	Male	T1	993
2006	7	Male	T2	1000
2006	5	Male	T2	1000
2006	1	Male	T1	1000
2006	4	Male	T1	1000
2006	8	Male	T2	1000
2006	3	Female	T1	1000
2006	9	Female	T3	1000
2006	11	Female	T3	1008
2006	1	Male	T1	1010
2006	11	Male	T3	1010
2006	10	Female	T3	1010
2006	11	Male	T3	1012
2006	2	Female	T1	1012
2006	5	Female	T2	1014
2006	1	Female	T1	1015
2006	4	Female	T1	1015
2006	5	Male	T2	1020
2006	7	Male	T2	1020
2006	1	Male	T1	1021
2006	6	Female	T2	1021
2006	6	Male	T2	1022
2006	6	Male	T2	1022
2006	11	Male	T3	1024
2006	10	Female	T3	1030
2006	1	Female	T1	1035
2006	6	Male	T2	1037
2006	11	Male	T3	1038
2006	3	Male	T1	1040
2006	6	Male	T2	1045
2006	5	Female	T2	1045
2006	3	Male	T1	1047
2006	4	Male	T1	1050
2006	11	Male	T3	1050
2006	1	Female	T1	1051
2006	7	Female	T2	1058
2006	4	Male	T1	1060
2006	1	Male	T1	1063
2006	3	Male	T1	1070
2006	5	Female	T2	1070
2006	1	Male	T1	1073
2006	10	Female	T3	1075
2006	11	Male	T3	1076
2006	4	Male	T1	1092
2006	2	Male	T1	1097
2006	5	Male	T2	1099
2006	9	Male	T3	1100
2006	10	Male	T3	1100
2006	11	Male	T3	1100
2006	10	Male	T3	1100
2006	11	Male	T3	1100
2006	9	Female	T3	1100
2006	3	Male	T1	1108
2006	3	Male	T1	1108
2006	7	Male	T2	1117
2006	1	Female	T1	1124
2006	5	Male	T2	1130
2006	7	Male	T2	1147
2006	10	Male	T3	1166
2006	9	Male	T3	1200
2006	12	Male	T3	1200
2006	3	Male	T1	1200
2006	11	Male	T3	1201
2006	7	Male	T2	1216
2006	4	Male	T1	1228
2006	7	Male	T2	1230
2006	11	Male	T3	1286
2006	3	Male	T1	1300
2006	1	Male	T1	1340
2006	7	Male	T2	1446
2005	8	Male	T2	600
2005	10	Male	T3	618
2005	8	Male	T2	700
2005	8	Male	T2	713
2005	12	Male	T3	714
2005	12	Female	T3	750
2005	3	Male	T1	754
2005	8	Male	T2	771
2005	9	Female	T3	790
2005	4	Male	T1	799
2005	12	Male	T3	800
2005	5	Male	T2	800
2005	10	Female	T3	800
2005	4	Female	T1	830
2005	5	Male	T2	850
2005	12	Female	T3	850
2005	11	Male	T3	875
2005	8	Male	T2	875
2005	8	Male	T2	875
2005	1	Male	T1	875
2005	10	Male	T3	875
2005	6	Female	T2	875
2005	12	Male	T3	882
2005	4	Male	T1	886
2005	8	Male	T2	891
2005	4	Male	T1	897
2005	1	Male	T1	900
2005	5	Male	T2	900
2005	7	Male	T2	900
2005	9	Male	T3	900
2005	11	Female	T3	900
2005	5	Female	T2	900
2005	10	Male	T3	901
2005	6	Male	T2	901
2005	11	Male	T3	940
2005	2	Male	T1	940
2005	5	Male	T2	944
2005	7	Male	T2	945
2005	3	Male	T1	950
2005	7	Male	T2	950
2005	10	Male	T3	950
2005	1	Male	T1	950
2005	6	Male	T2	955
2005	11	Male	T3	960
2005	10	Male	T3	960
2005	9	Male	T3	960
2005	7	Male	T2	964
2005	5	Male	T2	965
2005	5	Male	T2	968
2005	10	Male	T3	970
2005	6	Male	T2	970
2005	12	Male	T3	970
2005	10	Male	T3	980
2005	3	Male	T1	990
2005	11	Male	T3	1000
2005	4	Male	T1	1000
2005	10	Male	T3	1000
2005	5	Male	T2	1000
2005	5	Male	T2	1000
2005	4	Male	T1	1000
2005	6	Male	T2	1000
2005	6	Male	T2	1000
2005	3	Male	T1	1000
2005	8	Male	T2	1000
2005	4	Male	T1	1001
2005	2	Male	T1	1001
2005	10	Female	T3	1001
2005	5	Female	T2	1001
2005	5	Male	T2	1010
2005	3	Female	T1	1012
2005	4	Male	T1	1015
2005	4	Male	T1	1020
2005	4	Male	T1	1020
2005	8	Female	T2	1020
2005	12	Female	T3	1023
2005	4	Female	T1	1024
2005	9	Male	T3	1025
2005	4	Female	T1	1025
2005	8	Male	T2	1030
2005	7	Male	T2	1030
2005	1	Female	T1	1030
2005	3	Male	T1	1031
2005	4	Male	T1	1040
2005	11	Male	T3	1040
2005	3	Male	T1	1041
2005	10	Male	T3	1046
2005	12	Male	T3	1050
2005	8	Male	T2	1050
2005	11	Male	T3	1050
2005	1	Male	T1	1050
2005	2	Male	T1	1050
2005	6	Male	T2	1050
2005	6	Female	T2	1052
2005	11	Male	T3	1055
2005	9	Male	T3	1055
2005	7	Female	T2	1057
2005	4	Male	T1	1060
2005	2	Male	T1	1062
2005	8	Female	T2	1066
2005	12	Female	T3	1070
2005	12	Male	T3	1078
2005	12	Female	T3	1078
2005	2	Female	T1	1079
2005	10	Male	T3	1080
2005	6	Male	T2	1082
2005	1	Male	T1	1082
2005	11	Female	T3	1082
2005	6	Male	T2	1084
2005	8	Male	T2	1090
2005	7	Male	T2	1090
2005	7	Male	T2	1096
2005	9	Male	T3	1100
2005	4	Male	T1	1100
2005	4	Male	T1	1100
2005	6	Male	T2	1100
2005	8	Male	T2	1100
2005	5	Male	T2	1100
2005	6	Male	T2	1100
2005	12	Female	T3	1100
2005	4	Female	T1	1102
2005	7	Male	T2	1106
2005	4	Female	T1	1110
2005	7	Male	T2	1111
2005	10	Male	T3	1116
2005	4	Male	T1	1129
2005	9	Male	T3	1129
2005	8	Male	T2	1130
2005	4	Male	T1	1132
2005	1	Male	T1	1136
2005	5	Male	T2	1147
2005	6	Male	T2	1158
2005	1	Male	T1	1160
2005	1	Male	T1	1161
2005	3	Male	T1	1162
2005	5	Male	T2	1162
2005	4	Male	T1	1163
2005	3	Male	T1	1165
2005	1	Male	T1	1200
2005	9	Male	T3	1202
2005	3	Male	T1	1205
2005	3	Male	T1	1211
2005	3	Male	T1	1214
2005	1	Male	T1	1214
2005	4	Male	T1	1215
2005	7	Female	T2	1215
2005	1	Male	T1	1230
2005	3	Male	T1	1240
2005	1	Male	T1	1248
2005	5	Male	T2	1251
2005	5	Male	T2	1251
2005	12	Male	T3	1252
2005	3	Male	T1	1253
2005	1	Male	T1	1259
2005	8	Male	T2	1265
2005	8	Male	T2	1268
2005	3	Male	T1	1299
2005	10	Male	T3	1300
2005	2	Male	T1	1300
2005	4	Male	T1	1303
2005	1	Male	T1	1310
2005	7	Male	T2	1321
2005	7	Male	T2	1330
2005	7	Male	T2	1336
2005	7	Male	T2	1344
2005	5	Male	T2	1426
2004	3	Male	T1	499
2004	3	Female	T1	562
2004	9	Male	T3	642
2004	7	Female	T2	663
2004	1	Male	T1	684
2004	4	Male	T1	700
2004	8	Male	T2	700
2004	3	Male	T1	700
2004	3	Male	T1	714
2004	7	Female	T2	727
2004	1	Male	T1	740
2004	7	Female	T2	746
2004	2	Female	T1	758
2004	10	Male	T3	800
2004	11	Male	T3	836
2004	2	Male	T1	840
2004	7	Male	T2	846
2004	2	Male	T1	850
2004	9	Male	T3	864
2004	1	Male	T1	870
2004	2	Male	T1	881
2004	9	Male	T3	885
2004	9	Male	T3	892
2004	2	Male	T1	895
2004	4	Male	T1	896
2004	9	Male	T3	898
2004	12	Male	T3	899
2004	3	Male	T1	900
2004	1	Male	T1	900
2004	1	Male	T1	900
2004	8	Male	T2	900
2004	1	Male	T1	900
2004	2	Male	T1	900
2004	9	Male	T3	900
2004	6	Male	T2	900
2004	9	Male	T3	900
2004	3	Female	T1	900
2004	5	Female	T2	900
2004	12	Female	T3	906
2004	4	Male	T1	907
2004	1	Male	T1	920
2004	5	Female	T2	940
2004	6	Male	T2	944
2004	1	Male	T1	946
2004	8	Male	T2	946
2004	8	Male	T2	950
2004	3	Male	T1	950
2004	10	Male	T3	950
2004	1	Male	T1	954
2004	9	Female	T3	958
2004	3	Male	T1	970
2004	6	Female	T2	980
2004	9	Male	T3	1000
2004	12	Male	T3	1000
2004	8	Male	T2	1000
2004	1	Male	T1	1000
2004	10	Male	T3	1000
2004	9	Male	T3	1000
2004	1	Male	T1	1000
2004	8	Male	T2	1000
2004	2	Male	T1	1000
2004	7	Male	T2	1000
2004	12	Female	T3	1000
2004	6	Female	T2	1000
2004	9	Female	T3	1000
2004	3	Male	T1	1001
2004	6	Female	T2	1001
2004	9	Male	T3	1005
2004	9	Male	T3	1005
2004	10	Male	T3	1005
2004	1	Male	T1	1008
2004	8	Male	T2	1011
2004	9	Male	T3	1014
2004	1	Male	T1	1015
2004	8	Female	T2	1018
2004	11	Male	T3	1019
2004	8	Female	T2	1019
2004	2	Male	T1	1020
2004	1	Female	T1	1020
2004	12	Male	T3	1021
2004	9	Male	T3	1025
2004	3	Male	T1	1028
2004	4	Male	T1	1030
2004	10	Female	T3	1030
2004	7	Female	T2	1036
2004	4	Male	T1	1040
2004	7	Male	T2	1045
2004	6	Female	T2	1047
2004	12	Male	T3	1048
2004	9	Female	T3	1049
2004	11	Male	T3	1050
2004	12	Male	T3	1050
2004	2	Male	T1	1052
2004	8	Male	T2	1058
2004	11	Female	T3	1060
2004	10	Male	T3	1063
2004	5	Male	T2	1066
2004	6	Female	T2	1067
2004	10	Male	T3	1068
2004	9	Male	T3	1071
2004	10	Female	T3	1072
2004	1	Male	T1	1076
2004	6	Female	T2	1079
2004	7	Male	T2	1080
2004	10	Female	T3	1080
2004	9	Male	T3	1083
2004	5	Female	T2	1084
2004	7	Male	T2	1094
2004	1	Male	T1	1097
2004	2	Male	T1	1097
2004	4	Male	T1	1100
2004	11	Male	T3	1100
2004	10	Male	T3	1100
2004	6	Male	T2	1100
2004	10	Male	T3	1100
2004	12	Male	T3	1100
2004	4	Male	T1	1100
2004	4	Male	T1	1106
2004	4	Female	T1	1117
2004	3	Male	T1	1123
2004	11	Male	T3	1127
2004	1	Female	T1	1128
2004	8	Male	T2	1138
2004	9	Male	T3	1138
2004	4	Male	T1	1140
2004	6	Male	T2	1145
2004	10	Female	T3	1150
2004	5	Male	T2	1161
2004	2	Male	T1	1165
2004	10	Male	T3	1165
2004	11	Male	T3	1172
2004	2	Male	T1	1178
2004	6	Male	T2	1200
2004	2	Male	T1	1207
2004	11	Male	T3	1218
2004	1	Male	T1	1218
2004	1	Female	T1	1220
2004	1	Male	T1	1228
2004	7	Female	T2	1231
2004	12	Male	T3	1236
2004	11	Male	T3	1238
2004	1	Male	T1	1245
2004	12	Male	T3	1270
2004	9	Male	T3	1285
2004	8	Male	T2	1295
2004	1	Male	T1	1300
2004	3	Male	T1	1300
2004	12	Male	T3	1300
2004	4	Male	T1	1300
2004	8	Male	T2	1300
2004	12	Female	T3	1300
2004	5	Female	T2	1300
2004	1	Female	T1	1300
2004	2	Female	T1	1300
2004	3	Female	T1	1300
2004	9	Female	T3	1300
2004	10	Female	T3	1300
2004	3	Female	T1	1300
2004	8	Female	T2	1300
2004	1	Male	T1	1304
2004	3	Male	T1	1308
2004	3	Male	T1	1312
2004	10	Male	T3	1322
2004	10	Male	T3	1350
2004	12	Male	T3	1350
2004	5	Male	T2	1377
2004	6	Male	T2	1385
2004	4	Female	T1	1385
2004	8	Male	T2	1411
2004	12	Male	T3	1420
2004	1	Male	T1	1420
2004	11	Female	T3	1420
2004	4	Male	T1	1477
2004	1	Male	T1	1500
2004	10	Male	T3	1503
2004	10	Male	T3	1629
2004	4	Male	T1	1686
2004	5	Male	T2	1727
2004	4	Female	T1	1751
2003	1	Male	T1
2003	6	Female	T2	635
2003	6	Male	T2	738
2003	1	Male	T1	810
2003	2	Male	T1	821
2003	9	Male	T3	850
2003	12	Female	T3	855
2003	1	Male	T1	859
2003	7	Male	T2	860
2003	7	Male	T2	870
2003	10	Male	T3	890
2003	1	Male	T1	890
2003	2	Male	T1	894
2003	3	Male	T1	904
2003	8	Female	T2	907
2003	7	Male	T2	911
2003	11	Male	T3	920
2003	12	Male	T3	927
2003	8	Male	T2	940
2003	12	Male	T3	950
2003	7	Male	T2	960
2003	5	Male	T2	984
2003	3	Male	T1	1000
2003	11	Male	T3	1000
2003	2	Male	T1	1000
2003	12	Male	T3	1000
2003	4	Male	T1	1000
2003	8	Male	T2	1000
2003	1	Male	T1	1000
2003	9	Male	T3	1000
2003	9	Male	T3	1000
2003	9	Female	T3	1000
2003	12	Female	T3	1000
2003	11	Female	T3	1000
2003	6	Female	T2	1000
2003	10	Male	T3	1001
2003	7	Male	T2	1001
2003	1	Male	T1	1001
2003	8	Female	T2	1001
2003	2	Male	T1	1005
2003	12	Female	T3	1005
2003	6	Male	T2	1015
2003	3	Male	T1	1018
2003	8	Male	T2	1021
2003	10	Male	T3	1022
2003	6	Male	T2	1035
2003	10	Male	T3	1043
2003	8	Male	T2	1044
2003	3	Male	T1	1048
2003	4	Female	T1	1051
2003	1	Male	T1	1066
2003	3	Female	T1	1066
2003	7	Male	T2	1069
2003	10	Male	T3	1070
2003	4	Male	T1	1070
2003	5	Male	T2	1071
2003	9	Male	T3	1083
2003	10	Male	T3	1085
2003	6	Female	T2	1088
2003	6	Male	T2	1089
2003	6	Male	T2	1093
2003	1	Male	T1	1093
2003	2	Male	T1	1100
2003	4	Male	T1	1100
2003	3	Male	T1	1100
2003	1	Male	T1	1100
2003	9	Male	T3	1100
2003	3	Female	T1	1100
2003	12	Female	T3	1100
2003	1	Female	T1	1100
2003	7	Male	T2	1101
2003	10	Male	T3	1104
2003	4	Male	T1	1107
2003	3	Male	T1	1108
2003	8	Male	T2	1115
2003	5	Male	T2	1115
2003	6	Male	T2	1115
2003	11	Male	T3	1119
2003	9	Male	T3	1120
2003	8	Male	T2	1120
2003	10	Male	T3	1121
2003	1	Female	T1	1122
2003	7	Male	T2	1124
2003	3	Male	T1	1125
2003	2	Male	T1	1128
2003	10	Male	T3	1150
2003	8	Male	T2	1156
2003	4	Male	T1	1159
2003	12	Male	T3	1165
2003	4	Male	T1	1168
2003	7	Male	T2	1168
2003	11	Female	T3	1169
2003	1	Male	T1	1172
2003	8	Male	T2	1174
2003	4	Male	T1	1176
2003	8	Male	T2	1182
2003	10	Female	T3	1188
2003	8	Male	T2	1190
2003	10	Male	T3	1200
2003	1	Male	T1	1200
2003	9	Male	T3	1200
2003	7	Male	T2	1216
2003	8	Male	T2	1219
2003	3	Female	T1	1219
2003	11	Male	T3	1234
2003	10	Male	T3	1240
2003	2	Male	T1	1243
2003	3	Male	T1	1267
2003	1	Male	T1	1267
2003	2	Male	T1	1275
2003	4	Male	T1	1276
2003	6	Female	T2	1294
2003	7	Male	T2	1301
2003	11	Male	T3	1315
2003	1	Male	T1	1372
2003	7	Male	T2	1378
2003	4	Female	T1	1394
2003	11	Male	T3	1420
2003	9	Female	T3	1420
2003	10	Male	T3	1425
2003	6	Male	T2	1500
2003	12	Male	T3	1512
2003	1	Male	T1	1530
2003	12	Male	T3	1539
2003	6	Male	T2	1694
2003	4	Male	T1	1843
2003	4	Male	T1	1860
2003	1	Male	T1	1930
2002	8	Male	T2
2002	7	Male	T2
2002	2	Male	T1	667
2002	7	Male	T2	787
2002	4	Female	T1	800
2002	10	Male	T3	801
2002	7	Male	T2	850
2002	1	Male	T1	850
2002	1	Male	T1	900
2002	4	Male	T1	948
2002	5	Male	T2	974
2002	3	Male	T1	1000
2002	4	Female	T1	1000
2002	8	Female	T2	1000
2002	12	Male	T3	1002
2002	11	Male	T3	1015
2002	7	Male	T2	1020
2002	7	Male	T2	1049
2002	12	Male	T3	1050
2002	12	Male	T3	1053
2002	6	Male	T2	1065
2002	6	Male	T2	1073
2002	4	Male	T1	1075
2002	3	Male	T1	1078
2002	6	Male	T2	1082
2002	4	Male	T1	1096
2002	3	Male	T1	1099
2002	5	Male	T2	1100
2002	5	Male	T2	1100
2002	10	Male	T3	1100
2002	6	Female	T2	1100
2002	12	Female	T3	1100
2002	6	Female	T2	1105
2002	9	Female	T3	1116
2002	6	Male	T2	1124
2002	6	Male	T2	1124
2002	6	Female	T2	1126
2002	6	Male	T2	1127
2002	3	Male	T1	1138
2002	12	Female	T3	1139
2002	7	Male	T2	1142
2002	12	Male	T3	1150
2002	11	Male	T3	1151
2002	10	Male	T3	1164
2002	6	Male	T2	1173
2002	9	Male	T3	1173
2002	9	Female	T3	1178
2002	8	Male	T2	1179
2002	7	Male	T2	1179
2002	10	Female	T3	1179
2002	12	Male	T3	1182
2002	1	Male	T1	1200
2002	12	Male	T3	1200
2002	6	Male	T2	1200
2002	12	Male	T3	1200
2002	7	Male	T2	1200
2002	3	Male	T1	1200
2002	3	Male	T1	1200
2002	3	Male	T1	1202
2002	5	Male	T2	1212
2002	5	Male	T2	1238
2002	1	Male	T1	1239
2002	12	Female	T3	1243
2002	4	Female	T1	1246
2002	4	Male	T1	1258
2002	7	Male	T2	1258
2002	7	Male	T2	1279
2002	8	Male	T2	1281
2002	11	Male	T3	1300
2002	3	Male	T1	1310
2002	10	Male	T3	1312
2002	6	Male	T2	1314
2002	7	Male	T2	1329
2002	8	Male	T2	1343
2002	10	Male	T3	1369
2002	10	Female	T3	1454
2002	6	Male	T2	1465
2002	11	Male	T3	1501
2002	9	Male	T3	1525
2002	4	Female	T1	1525
2002	7	Male	T2	1526
2002	9	Male	T3	1536
2002	1	Male	T1	1538
2002	3	Male	T1	1557
2002	5	Male	T2	1850
2002	9	Male	T3	1850
2002	8	Male	T2	1892
2002	4	Female	T1	1895
2001	4	Female	T1
2001	1	Male	T1	794
2001	3	Male	T1	800
2001	7	Male	T2	800
2001	7	Female	T2	826
2001	6	Male	T2	850
2001	6	Male	T2	870
2001	11	Male	T3	938
2001	1	Male	T1	950
2001	9	Male	T3	980
2001	3	Male	T1	980
2001	6	Male	T2	1000
2001	8	Male	T2	1000
2001	11	Male	T3	1000
2001	4	Male	T1	1000
2001	7	Male	T2	1050
2001	4	Male	T1	1055
2001	10	Female	T3	1068
2001	4	Male	T1	1071
2001	3	Male	T1	1078
2001	6	Male	T2	1082
2001	2	Female	T1	1086
2001	2	Male	T1	1087
2001	9	Male	T3	1096
2001	6	Male	T2	1100
2001	8	Male	T2	1100
2001	1	Male	T1	1100
2001	8	Male	T2	1100
2001	10	Male	T3	1101
2001	7	Male	T2	1109
2001	6	Male	T2	1114
2001	10	Male	T3	1115
2001	3	Male	T1	1124
2001	6	Male	T2	1135
2001	1	Male	T1	1135
2001	12	Female	T3	1138
2001	7	Male	T2	1140
2001	5	Male	T2	1143
2001	4	Male	T1	1144
2001	10	Male	T3	1145
2001	1	Male	T1	1150
2001	3	Male	T1	1180
2001	4	Male	T1	1200
2001	3	Male	T1	1216
2001	9	Male	T3	1223
2001	8	Male	T2	1261
2001	10	Male	T3	1262
2001	1	Male	T1	1263
2001	2	Male	T1	1264
2001	10	Male	T3	1274
2001	6	Male	T2	1276
2001	1	Male	T1	1276
2001	10	Male	T3	1282
2001	3	Male	T1	1295
2001	1	Male	T1	1300
2001	5	Male	T2	1300
2001	11	Male	T3	1300
2001	5	Male	T2	1336
2001	4	Male	T1	1370
2001	4	Female	T1	1372
2001	7	Male	T2	1380
2001	6	Male	T2	1419
2001	8	Male	T2	1484
2001	12	Male	T3	1532
2001	9	Male	T3	1538
2001	11	Male	T3	1546
2001	7	Male	T2	1556
2001	5	Male	T2	1601
2001	5	Male	T2	1603
2001	12	Male	T3	1630
2001	8	Female	T2	1656
2001	2	Male	T1	1666
2001	2	Male	T1	1783
2001	6	Male	T2	1823
2001	4	Male	T1	1883
2001	3	Male	T1	1889
2001	3	Male	T1	1897
2001	1	Male	T1	1942
2001	5	Male	T2	1964
2001	12	Male	T3	1971
2001	10	Male	T3	2045
2001	6	Male	T2	2225
2000	1	Male	T1
2000	4	Male	T1
2000	2	Female	T1
2000	8	Female	T2
2000	7	Female	T2
2000	9	Male	T3	799
2000	5	Male	T2	854
2000	8	Male	T2	877
2000	2	Male	T1	902
2000	7	Male	T2	903
2000	5	Male	T2	929
2000	8	Male	T2	1000
2000	11	Male	T3	1001
2000	6	Male	T2	1005
2000	7	Female	T2	1009
2000	7	Male	T2	1011
2000	3	Female	T1	1028
2000	10	Male	T3	1051
2000	5	Female	T2	1051
2000	6	Male	T2	1070
2000	1	Male	T1	1073
2000	3	Male	T1	1096
2000	5	Male	T2	1100
2000	10	Male	T3	1100
2000	11	Male	T3	1100
2000	11	Male	T3	1100
2000	12	Male	T3	1100
2000	6	Male	T2	1100
2000	12	Female	T3	1105
2000	6	Male	T2	1114
2000	9	Male	T3	1134
2000	12	Male	T3	1138
2000	11	Male	T3	1141
2000	5	Male	T2	1160
2000	6	Male	T2	1161
2000	4	Male	T1	1161
2000	7	Male	T2	1164
2000	10	Male	T3	1189
2000	5	Female	T2	1190
2000	8	Male	T2	1191
2000	12	Male	T3	1200
2000	11	Male	T3	1200
2000	1	Male	T1	1229
2000	8	Male	T2	1239
2000	10	Male	T3	1240
2000	11	Male	T3	1244
2000	1	Male	T1	1254
2000	6	Male	T2	1256
2000	1	Male	T1	1260
2000	6	Male	T2	1260
2000	10	Male	T3	1261
2000	3	Male	T1	1268
2000	12	Female	T3	1280
2000	9	Male	T3	1300
2000	10	Male	T3	1300
2000	2	Male	T1	1300
2000	6	Male	T2	1312
2000	11	Male	T3	1323
2000	5	Male	T2	1330
2000	9	Male	T3	1379
2000	1	Male	T1	1384
2000	3	Male	T1	1421
2000	4	Male	T1	1422
2000	1	Male	T1	1472
2000	1	Male	T1	1472
2000	8	Male	T2	1512
2000	4	Female	T1	1517
2000	7	Male	T2	1526
2000	5	Male	T2	1528
2000	4	Male	T1	1563
2000	2	Male	T1	1568
2000	10	Male	T3	1571
2000	7	Male	T2	1594
2000	11	Male	T3	1596
2000	2	Male	T1	1609
2000	11	Male	T3	1699
2000	9	Male	T3	1837
2000	3	Male	T1	1845
2000	7	Male	T2	1908
2000	7	Male	T2	2114
1999	7	Male	T2
1999	5	Male	T2
1999	6	Male	T2
1999	2	Male	T1
1999	2	Male	T1
1999	7	Female	T2	710
1999	7	Male	T2	1000
1999	3	Male	T1	1010
1999	7	Male	T2	1039
1999	2	Male	T1	1047
1999	1	Male	T1	1050
1999	1	Male	T1	1071
1999	9	Male	T3	1089
1999	1	Male	T1	1098
1999	12	Male	T3	1100
1999	10	Male	T3	1105
1999	2	Male	T1	1131
1999	7	Male	T2	1164
1999	7	Male	T2	1200
1999	12	Male	T3	1200
1999	10	Male	T3	1233
1999	7	Female	T2	1246
1999	12	Male	T3	1257
1999	8	Male	T2	1263
1999	3	Male	T1	1267
1999	1	Male	T1	1274
1999	8	Male	T2	1306
1999	8	Female	T2	1308
1999	8	Male	T2	1309
1999	10	Male	T3	1321
1999	10	Male	T3	1331
1999	10	Male	T3	1331
1999	7	Male	T2	1366
1999	3	Male	T1	1371
1999	8	Male	T2	1386
1999	10	Male	T3	1400
1999	2	Female	T1	1411
1999	3	Male	T1	1417
1999	9	Male	T3	1425
1999	4	Male	T1	1425
1999	1	Female	T1	1479
1999	6	Male	T2	1496
1999	3	Female	T1	1521
1999	2	Male	T1	1541
1999	2	Male	T1	1552
1999	2	Male	T1	1569
1999	12	Male	T3	1589
1999	11	Male	T3	1594
1999	9	Male	T3	1625
1999	1	Male	T1	1636
1999	2	Female	T1	1666
1999	1	Male	T1	1680
1999	10	Male	T3	1737
1999	3	Male	T1	1752
1999	3	Male	T1	1772
1999	2	Male	T1	1850
1999	3	Male	T1	1972
1999	3	Male	T1	2129
1999	6	Male	T2	2130
1999	9	Male	T3	2208
1998	7	Male	T2
1998	9	Male	T3
1998	6	Male	T2
1998	1	Male	T1
1998	4	Male	T1
1998	5	Male	T2
1998	7	Male	T2
1998	8	Female	T2	1001
1998	10	Male	T3	1100
1998	4	Male	T1	1100
1998	6	Male	T2	1111
1998	8	Male	T2	1113
1998	2	Male	T1	1150
1998	5	Male	T2	1178
1998	3	Male	T1	1200
1998	11	Male	T3	1218
1998	1	Male	T1	1220
1998	4	Male	T1	1290
1998	11	Male	T3	1292
1998	1	Male	T1	1297
1998	8	Male	T2	1300
1998	8	Male	T2	1300
1998	10	Female	T3	1300
1998	7	Male	T2	1308
1998	3	Male	T1	1308
1998	5	Male	T2	1312
1998	9	Male	T3	1315
1998	10	Male	T3	1317
1998	4	Male	T1	1331
1998	11	Female	T3	1345
1998	3	Male	T1	1350
1998	2	Male	T1	1389
1998	9	Male	T3	1391
1998	2	Male	T1	1395
1998	12	Male	T3	1398
1998	5	Male	T2	1400
1998	7	Male	T2	1405
1998	1	Male	T1	1487
1998	2	Male	T1	1533
1998	12	Male	T3	1539
1998	5	Male	T2	1552
1998	7	Male	T2	1608
1998	2	Male	T1	1633
1998	2	Female	T1	1684
1998	3	Male	T1	1731
1998	12	Male	T3	1813
1998	4	Male	T1	1860
1998	7	Male	T2	1907
1998	2	Male	T1	2019
1998	10	Male	T3	2113
1997	4	Male	T1
1997	3	Male	T1
1997	2	Male	T1
1997	1	Male	T1
1997	2	Male	T1
1997	8	Male	T2
1997	2	Male	T1
1997	11	Male	T3
1997	9	Male	T3
1997	7	Male	T2
1997	2	Female	T1
1997	12	Female	T3
1997	7	Male	T2	1000
1997	5	Male	T2	1000
1997	4	Male	T1	1106
1997	9	Male	T3	1117
1997	5	Male	T2	1123
1997	4	Male	T1	1141
1997	3	Male	T1	1144
1997	3	Male	T1	1189
1997	8	Female	T2	1259
1997	7	Male	T2	1273
1997	1	Male	T1	1288
1997	7	Male	T2	1300
1997	9	Male	T3	1328
1997	4	Female	T1	1332
1997	5	Male	T2	1334
1997	5	Male	T2	1335
1997	7	Male	T2	1344
1997	11	Male	T3	1355
1997	6	Male	T2	1361
1997	4	Male	T1	1376
1997	12	Male	T3	1400
1997	5	Male	T2	1407
1997	8	Male	T2	1422
1997	9	Male	T3	1484
1997	4	Male	T1	1560
1997	7	Male	T2	1572
1997	3	Male	T1	1590
1997	9	Male	T3	1603
1997	12	Male	T3	1614
1997	12	Male	T3	1637
1997	2	Male	T1	1644
1997	6	Male	T2	1649
1997	5	Male	T2	1654
1997	4	Male	T1	1702
1997	8	Male	T2	1707
1997	7	Male	T2	1735
1997	2	Male	T1	1756
1997	8	Male	T2	1812
1997	3	Male	T1	1852
1997	9	Male	T3	1862
1997	6	Male	T2	1867
1997	4	Male	T1	1879
1997	2	Male	T1	1891
1997	10	Male	T3	1936
1997	7	Male	T2	1957
1997	8	Male	T2	2015
1997	5	Male	T2	2069
1997	4	Male	T1	2103
1997	4	Male	T1	2355
1996	9	Male	T3
1996	10	Male	T3
1996	11	Male	T3	1000
1996	11	Male	T3	1001
1996	9	Male	T3	1020
1996	2	Male	T1	1026
1996	11	Male	T3	1035
1996	5	Male	T2	1061
1996	8	Male	T2	1100
1996	2	Male	T1	1100
1996	11	Female	T3	1100
1996	1	Male	T1	1191
1996	6	Male	T2	1194
1996	11	Male	T3	1198
1996	12	Male	T3	1200
1996	4	Male	T1	1200
1996	7	Male	T2	1200
1996	4	Male	T1	1214
1996	8	Male	T2	1270
1996	9	Male	T3	1300
1996	11	Male	T3	1322
1996	8	Male	T2	1332
1996	10	Male	T3	1347
1996	12	Male	T3	1349
1996	5	Male	T2	1350
1996	4	Male	T1	1368
1996	5	Male	T2	1440
1996	11	Male	T3	1448
1996	5	Male	T2	1466
1996	5	Male	T2	1486
1996	6	Male	T2	1583
1996	10	Male	T3	1640
1996	1	Male	T1	1700
1996	12	Male	T3	1713
1996	4	Male	T1	1729
1996	7	Male	T2	1781
1996	3	Male	T1	1817
1996	8	Male	T2	1898
1996	9	Male	T3	1958
1996	9	Male	T3	2193
1996	5	Male	T2	2202
1996	3	Male	T1	2250
1996	1	Male	T1	2294
1996	5	Male	T2	2390
1996	6	Male	T2	2446
1995	1	Male	T1
1995	12	Male	T3
1995	3	Female	T1
1995	8	Male	T2	850
1995	9	Female	T3	1100
1995	3	Male	T1	1101
1995	3	Female	T1	1151
1995	1	Male	T1	1195
1995	2	Male	T1	1200
1995	2	Male	T1	1234
1995	4	Male	T1	1252
1995	7	Male	T2	1261
1995	10	Male	T3	1292
1995	4	Male	T1	1324
1995	4	Male	T1	1348
1995	7	Male	T2	1400
1995	10	Male	T3	1418
1995	8	Male	T2	1422
1995	5	Male	T2	1429
1995	9	Female	T3	1435
1995	8	Male	T2	1473
1995	7	Male	T2	1525
1995	1	Male	T1	1563
1995	1	Male	T1	1589
1995	2	Male	T1	1695
1995	11	Male	T3	1774
1995	5	Male	T2	1788
1995	5	Male	T2	1832
1995	1	Male	T1	1875
1995	12	Female	T3	1903
1995	6	Male	T2	1945
1995	12	Male	T3	2038
1995	3	Female	T1	2086
1995	2	Male	T1	2407
1995	1	Male	T1	2486
1994	1	Male	T1
1994	9	Male	T3
1994	3	Male	T1
1994	11	Male	T3
1994	6	Male	T2
1994	6	Female	T2
1994	7	Female	T2
1994	9	Male	T3	1000
1994	4	Male	T1	1100
1994	5	Male	T2	1242
1994	7	Male	T2	1300
1994	1	Male	T1	1300
1994	8	Female	T2	1350
1994	3	Male	T1	1473
1994	5	Male	T2	1474
1994	5	Male	T2	1507
1994	10	Male	T3	1522
1994	4	Male	T1	1546
1994	7	Male	T2	1550
1994	10	Male	T3	1608
1994	1	Male	T1	1643
1994	9	Female	T3	1650
1994	10	Female	T3	1653
1994	10	Male	T3	1719
1994	10	Male	T3	1770
1994	5	Female	T2	1787
1994	3	Male	T1	1792
1994	7	Male	T2	1807
1994	2	Male	T1	1831
1994	3	Male	T1	1885
1994	1	Male	T1	1902
1994	4	Male	T1	1931
1994	6	Male	T2	1947
1994	9	Male	T3	1964
1994	3	Male	T1	1972
1994	5	Male	T2	2001
1994	8	Male	T2	2021
1994	4	Female	T1	2039
1994	1	Male	T1	2106
1994	3	Male	T1	2112
1994	12	Male	T3	2174
1994	1	Male	T1	2193
1994	3	Male	T1	2481
1994	2	Male	T1	2560
1993	12	Male	T3
1993	12	Male	T3
1993	2	Male	T1
1993	6	Male	T2
1993	6	Male	T2
1993	1	Male	T1
1993	2	Male	T1	1000
1993	4	Male	T1	1000
1993	8	Male	T2	1200
1993	6	Male	T2	1234
1993	2	Male	T1	1273
1993	11	Male	T3	1300
1993	5	Male	T2	1303
1993	9	Male	T3	1343
1993	4	Male	T1	1351
1993	7	Male	T2	1376
1993	11	Male	T3	1383
1993	2	Male	T1	1498
1993	4	Male	T1	1508
1993	6	Male	T2	1609
1993	1	Male	T1	1625
1993	12	Male	T3	1667
1993	1	Female	T1	1670
1993	12	Male	T3	1671
1993	5	Male	T2	1672
1993	3	Male	T1	1691
1993	9	Male	T3	1691
1993	12	Male	T3	1725
1993	1	Male	T1	1755
1993	9	Male	T3	1757
1993	5	Male	T2	1854
1993	7	Female	T2	1856
1993	3	Male	T1	1867
1993	5	Male	T2	1982
1993	11	Male	T3	2045
1993	3	Male	T1	2070
1993	9	Male	T3	2131
1993	10	Male	T3	2210
1993	6	Male	T2	2210
1993	11	Male	T3	2333
1993	9	Male	T3	2375
1993	6	Male	T2	2691
1992	2	Male	T1
1992	4	Male	T1
1992	10	Male	T3
1992	12	Male	T3
1992	9	Male	T3
1992	4	Male	T1
1992	9	Male	T3
1992	9	Male	T3
1992	9	Female	T3
1992	12	Male	T3	1100
1992	7	Male	T2	1106
1992	7	Male	T2	1135
1992	2	Male	T1	1174
1992	12	Male	T3	1200
1992	4	Male	T1	1234
1992	9	Male	T3	1237
1992	9	Male	T3	1264
1992	10	Male	T3	1300
1992	5	Male	T2	1332
1992	2	Male	T1	1370
1992	4	Female	T1	1394
1992	5	Male	T2	1400
1992	1	Male	T1	1409
1992	3	Male	T1	1450
1992	7	Male	T2	1453
1992	6	Male	T2	1484
1992	11	Male	T3	1500
1992	8	Male	T2	1502
1992	12	Male	T3	1605
1992	5	Male	T2	1612
1992	11	Male	T3	1629
1992	7	Male	T2	1683
1992	5	Male	T2	1692
1992	10	Male	T3	1714
1992	12	Male	T3	1790
1992	9	Male	T3	1802
1992	10	Male	T3	1888
1992	12	Male	T3	1903
1992	12	Male	T3	1918
1992	7	Male	T2	1920
1992	3	Male	T1	1971
1992	8	Male	T2	1981
1992	4	Male	T1	1998
1992	12	Male	T3	2051
1992	11	Male	T3	2124
1992	8	Male	T2	2148
1992	3	Male	T1	2226
1992	6	Male	T2	2257
1992	2	Male	T1	2258
1992	1	Male	T1	2259
1992	6	Male	T2	2267
1992	10	Male	T3	2282
1992	11	Male	T3	2430
1991	1	Male	T1
1991	10	Male	T3
1991	6	Male	T2
1991	12	Male	T3
1991	10	Male	T3
1991	3	Male	T1
1991	9	Male	T3
1991	8	Male	T2
1991	12	Female	T3
1991	10	Male	T3	1093
1991	4	Male	T1	1105
1991	11	Male	T3	1185
1991	9	Male	T3	1186
1991	11	Male	T3	1194
1991	5	Male	T2	1195
1991	11	Male	T3	1288
1991	7	Male	T2	1305
1991	7	Male	T2	1382
1991	2	Male	T1	1395
1991	4	Male	T1	1425
1991	7	Female	T2	1435
1991	8	Male	T2	1441
1991	6	Male	T2	1470
1991	11	Male	T3	1500
1991	1	Male	T1	1500
1991	5	Male	T2	1501
1991	9	Male	T3	1530
1991	9	Male	T3	1542
1991	3	Male	T1	1546
1991	10	Female	T3	1547
1991	1	Male	T1	1583
1991	11	Male	T3	1674
1991	3	Male	T1	1675
1991	1	Male	T1	1688
1991	5	Male	T2	1723
1991	1	Male	T1	1727
1991	3	Male	T1	1740
1991	1	Male	T1	1744
1991	5	Male	T2	1755
1991	8	Male	T2	1777
1991	8	Male	T2	1805
1991	3	Male	T1	1813
1991	3	Male	T1	1830
1991	8	Male	T2	1870
1991	2	Male	T1	1926
1991	4	Male	T1	1973
1991	12	Male	T3	2127
1991	8	Male	T2	2191
1991	11	Male	T3	2227
1991	9	Male	T3	2235
1991	9	Male	T3	2266
1991	1	Male	T1	2274
1991	3	Male	T1	2284
1991	1	Male	T1	2368
1991	3	Female	T1	2383
1991	2	Male	T1	2451
1990	7	Male	T2
1990	9	Male	T3
1990	6	Male	T2
1990	12	Male	T3
1990	12	Male	T3
1990	8	Male	T2
1990	8	Male	T2
1990	8	Male	T2
1990	4	Male	T1
1990	10	Male	T3
1990	1	Male	T1	1000
1990	1	Male	T1	1216
1990	2	Male	T1	1300
1990	10	Male	T3	1302
1990	5	Male	T2	1355
1990	11	Male	T3	1402
1990	11	Male	T3	1413
1990	10	Male	T3	1446
1990	9	Male	T3	1490
1990	9	Male	T3	1536
1990	7	Female	T2	1540
1990	3	Male	T1	1541
1990	3	Male	T1	1590
1990	9	Male	T3	1620
1990	7	Male	T2	1630
1990	6	Male	T2	1642
1990	2	Male	T1	1709
1990	10	Male	T3	1727
1990	8	Male	T2	1790
1990	8	Female	T2	1800
1990	7	Male	T2	1897
1990	12	Male	T3	1911
1990	6	Male	T2	1924
1990	12	Male	T3	1943
1990	8	Male	T2	1973
1990	7	Male	T2	2026
1990	8	Male	T2	2033
1990	11	Male	T3	2040
1990	1	Male	T1	2053
1990	12	Male	T3	2059
1990	4	Male	T1	2104
1990	11	Male	T3	2113
1990	11	Male	T3	2177
1990	2	Male	T1	2298
1990	3	Male	T1	2301
1990	4	Male	T1	2363
1990	10	Male	T3	2604
1990	6	Male	T2	2745
1989	12	Male	T3
1989	11	Male	T3
1989	7	Male	T2
1989	12	Male	T3
1989	8	Male	T2
1989	12	Male	T3
1989	12	Male	T3	1094
1989	12	Male	T3	1100
1989	5	Male	T2	1220
1989	7	Male	T2	1300
1989	5	Male	T2	1344
1989	8	Male	T2	1398
1989	1	Male	T1	1455
1989	1	Female	T1	1459
1989	3	Male	T1	1462
1989	3	Male	T1	1494
1989	4	Male	T1	1596
1989	7	Male	T2	1625
1989	7	Male	T2	1636
1989	7	Male	T2	1653
1989	3	Male	T1	1655
1989	7	Male	T2	1671
1989	8	Male	T2	1675
1989	1	Male	T1	1685
1989	4	Male	T1	1685
1989	4	Male	T1	1750
1989	9	Male	T3	1776
1989	1	Male	T1	1836
1989	10	Male	T3	1857
1989	8	Male	T2	1896
1989	9	Male	T3	1900
1989	9	Male	T3	1916
1989	12	Male	T3	1937
1989	5	Male	T2	1958
1989	6	Male	T2	1969
1989	1	Male	T1	2023
1989	11	Male	T3	2042
1989	11	Male	T3	2075
1989	4	Male	T1	2095
1989	12	Male	T3	2107
1989	10	Male	T3	2140
1989	11	Male	T3	2298
1989	7	Male	T2	2334
1989	3	Male	T1	2348
1988	8	Male	T2
1988	3	Male	T1
1988	6	Male	T2
1988	9	Female	T3
1988	12	Male	T3	1164
1988	3	Male	T1	1201
1988	3	Female	T1	1211
1988	8	Male	T2	1218
1988	6	Male	T2	1281
1988	1	Male	T1	1300
1988	12	Male	T3	1343
1988	9	Male	T3	1394
1988	8	Male	T2	1424
1988	6	Male	T2	1427
1988	7	Male	T2	1506
1988	11	Male	T3	1510
1988	4	Male	T1	1547
1988	2	Male	T1	1549
1988	2	Male	T1	1563
1988	4	Male	T1	1609
1988	2	Male	T1	1617
1988	10	Male	T3	1625
1988	7	Female	T2	1629
1988	11	Male	T3	1656
1988	3	Male	T1	1660
1988	4	Male	T1	1667
1988	9	Male	T3	1764
1988	2	Male	T1	1769
1988	12	Male	T3	1815
1988	9	Male	T3	1882
1988	12	Male	T3	1900
1988	4	Male	T1	1904
1988	4	Male	T1	2030
1988	3	Male	T1	2074
1988	2	Male	T1	2136
1988	9	Male	T3	2220
1988	8	Male	T2	2267
1988	1	Male	T1	2511
1987	6	Male	T2
1987	3	Male	T1
1987	9	Male	T3
1987	9	Male	T3
1987	8	Male	T2
1987	4	Male	T1
1987	9	Male	T3
1987	7	Male	T2	1000
1987	3	Female	T1	1000
1987	7	Male	T2	1024
1987	6	Male	T2	1130
1987	2	Male	T1	1148
1987	3	Male	T1	1200
1987	5	Male	T2	1200
1987	11	Male	T3	1300
1987	3	Male	T1	1300
1987	8	Male	T2	1380
1987	11	Male	T3	1410
1987	1	Male	T1	1458
1987	12	Male	T3	1495
1987	1	Male	T1	1500
1987	11	Male	T3	1570
1987	2	Male	T1	1597
1987	3	Male	T1	1600
1987	4	Male	T1	1601
1987	10	Male	T3	1643
1987	8	Male	T2	1653
1987	6	Male	T2	1654
1987	5	Male	T2	1661
1987	1	Male	T1	1670
1987	2	Male	T1	1708
1987	3	Female	T1	1731
1987	1	Male	T1	1732
1987	1	Female	T1	1761
1987	9	Male	T3	1768
1987	3	Male	T1	1776
1987	8	Male	T2	1795
1987	7	Male	T2	1817
1987	5	Male	T2	1820
1987	9	Male	T3	1845
1987	7	Male	T2	1933
1987	12	Male	T3	1934
1987	7	Male	T2	1942
1987	9	Male	T3	1959
1987	10	Male	T3	2011
1987	9	Male	T3	2012
1987	2	Male	T1	2048
1987	5	Male	T2	2068
1987	7	Male	T2	2131
1987	4	Male	T1	2161
1987	2	Male	T1	2212
1987	2	Male	T1	2217
1987	3	Male	T1	2278
1987	4	Male	T1	2319
1987	6	Male	T2	2439
1987	5	Male	T2	2507
1987	3	Male	T1	2575
1986	8	Male	T2
1986	2	Male	T1
1986	1	Male	T1
1986	9	Male	T3
1986	10	Male	T3
1986	9	Male	T3
1986	7	Male	T2
1986	11	Male	T3
1986	4	Male	T1
1986	6	Female	T2
1986	3	Female	T1	1000
1986	8	Male	T2	1148
1986	4	Male	T1	1173
1986	9	Male	T3	1188
1986	8	Male	T2	1278
1986	3	Male	T1	1302
1986	3	Male	T1	1365
1986	6	Male	T2	1366
1986	1	Male	T1	1388
1986	1	Male	T1	1435
1986	3	Male	T1	1512
1986	8	Male	T2	1525
1986	11	Male	T3	1565
1986	2	Male	T1	1595
1986	12	Male	T3	1601
1986	9	Male	T3	1650
1986	5	Male	T2	1663
1986	4	Male	T1	1718
1986	2	Male	T1	1738
1986	12	Male	T3	1764
1986	8	Male	T2	1877
1986	9	Male	T3	1940
1986	9	Male	T3	1942
1986	3	Male	T1	1970
1986	3	Male	T1	1984
1986	7	Male	T2	2017
1986	10	Male	T3	2036
1986	10	Male	T3	2036
1986	4	Male	T1	2042
1986	10	Male	T3	2171
1986	3	Male	T1	2240
1986	3	Female	T1	2286
1986	8	Male	T2	2436
1986	6	Male	T2	2574
1985	4	Male	T1
1985	4	Male	T1
1985	1	Male	T1
1985	7	Male	T2
1985	4	Male	T1
1985	6	Male	T2
1985	8	Male	T2
1985	12	Male	T3
1985	4	Male	T1
1985	9	Male	T3
1985	9	Male	T3	1000
1985	3	Female	T1	1001
1985	3	Female	T1	1115
1985	5	Male	T2	1195
1985	9	Male	T3	1205
1985	7	Male	T2	1219
1985	2	Male	T1	1277
1985	5	Male	T2	1300
1985	12	Male	T3	1338
1985	5	Male	T2	1424
1985	4	Male	T1	1501
1985	5	Male	T2	1520
1985	4	Male	T1	1529
1985	5	Male	T2	1620
1985	10	Male	T3	1645
1985	9	Male	T3	1715
1985	9	Male	T3	1723
1985	4	Female	T1	1730
1985	1	Male	T1	1800
1985	5	Male	T2	1801
1985	10	Male	T3	1858
1985	9	Male	T3	1893
1985	12	Male	T3	1955
1985	9	Male	T3	1994
1985	6	Male	T2	2039
1985	6	Male	T2	2157
1985	3	Male	T1	2168
1985	1	Male	T1	2170
1985	9	Male	T3	2217
1985	5	Male	T2	2227
1985	10	Male	T3	2237
1985	7	Male	T2	2260
1985	8	Male	T2	2305
1985	10	Male	T3	2310
1985	5	Male	T2	2322
1985	7	Male	T2	2353
1985	5	Male	T2	2365
1985	7	Male	T2	2409
1985	1	Male	T1	2436
1985	2	Male	T1	2583
1984	7	Male	T2
1984	10	Male	T3
1984	1	Female	T1
1984	1	Male	T1	1000
1984	5	Male	T2	1181
1984	5	Male	T2	1255
1984	8	Male	T2	1259
1984	6	Male	T2	1283
1984	12	Male	T3	1300
1984	12	Male	T3	1319
1984	3	Male	T1	1338
1984	8	Male	T2	1342
1984	8	Male	T2	1350
1984	6	Male	T2	1385
1984	6	Male	T2	1500
1984	6	Male	T2	1529
1984	10	Male	T3	1588
1984	7	Male	T2	1613
1984	1	Male	T1	1619
1984	3	Male	T1	1650
1984	8	Female	T2	1688
1984	1	Female	T1	1697
1984	7	Male	T2	1704
1984	7	Male	T2	1715
1984	9	Male	T3	1729
1984	1	Male	T1	1733
1984	12	Male	T3	1738
1984	11	Male	T3	1840
1984	3	Male	T1	1866
1984	6	Male	T2	1872
1984	2	Male	T1	1901
1984	1	Male	T1	1901
1984	5	Female	T2	1928
1984	3	Male	T1	1965
1984	10	Male	T3	1966
1984	7	Male	T2	2065
1984	7	Male	T2	2135
1984	10	Male	T3	2147
1984	8	Male	T2	2170
1984	12	Male	T3	2218
1984	3	Male	T1	2226
1984	11	Male	T3	2330
1984	2	Male	T1	2332
1984	6	Male	T2	2443
1983	8	Male	T2
1983	2	Male	T1
1983	11	Male	T3
1983	1	Male	T1
1983	2	Female	T1
1983	9	Male	T3	1151
1983	1	Male	T1	1236
1983	5	Male	T2	1241
1983	12	Male	T3	1245
1983	4	Male	T1	1371
1983	12	Male	T3	1386
1983	1	Male	T1	1392
1983	3	Male	T1	1438
1983	7	Male	T2	1521
1983	6	Male	T2	1533
1983	6	Male	T2	1536
1983	8	Male	T2	1554
1983	9	Male	T3	1596
1983	6	Male	T2	1606
1983	2	Male	T1	1607
1983	6	Male	T2	1653
1983	10	Male	T3	1658
1983	8	Male	T2	1663
1983	3	Male	T1	1700
1983	9	Male	T3	1708
1983	7	Male	T2	1719
1983	4	Male	T1	1742
1983	11	Male	T3	1819
1983	1	Male	T1	1826
1983	12	Male	T3	1863
1983	9	Male	T3	1878
1983	5		T2	1955
1983	6	Male	T2	2080
1983	10	Male	T3	2157
1983	10	Male	T3	2209
1983	5	Male	T2	2220
1983	9	Male	T3	2223
1983	1	Male	T1	2305
1983	4	Male	T1	2353
1982	1	Male	T1
1982	2	Male	T1
1982	6	Male	T2
1982	12	Male	T3
1982	7	Male	T2
1982	8	Male	T2
1982	11	Male	T3
1982	11	Female	T3
1982	4	Male	T1	1045
1982	3	Male	T1	1200
1982	6	Male	T2	1200
1982	4	Male	T1	1204
1982	8	Male	T2	1208
1982	4	Male	T1	1286
1982	3	Male	T1	1345
1982	5	Male	T2	1350
1982	2	Female	T1	1389
1982	11	Male	T3	1400
1982	2	Male	T1	1400
1982	4	Female	T1	1425
1982	5	Female	T2	1433
1982	2	Male	T1	1457
1982	8	Male	T2	1469
1982	10	Male	T3	1547
1982	3	Male	T1	1555
1982	4	Male	T1	1573
1982	8	Male	T2	1594
1982	1	Male	T1	1748
1982	3	Male	T1	1815
1982	3	Male	T1	1831
1982	7	Female	T2	1843
1982	1	Male	T1	1872
1982	3	Male	T1	1915
1982	7	Male	T2	1931
1982	3	Male	T1	1952
1982	12	Male	T3	1974
1982	12	Male	T3	1981
1982	4	Male	T1	2002
1982	1	Male	T1	2052
1982	10	Male	T3	2054
1982	7	Male	T2	2087
1982	5	Male	T2	2332
1982	12	Male	T3	2477
1981	1	Male	T1
1981	1	Male	T1
1981	12	Male	T3
1981	9	Male	T3
1981	4	Male	T1
1981	7	Male	T2
1981	8	Male	T2
1981	6	Male	T2	1000
1981	1	Male	T1	1251
1981	8	Male	T2	1297
1981	8	Male	T2	1408
1981	9	Female	T3	1421
1981	7	Male	T2	1512
1981	4	Male	T1	1538
1981	7	Male	T2	1561
1981	5	Male	T2	1612
1981	6	Male	T2	1642
1981	1	Male	T1	1650
1981	9	Male	T3	1650
1981	8	Male	T2	1650
1981	11	Male	T3	1678
1981	2	Male	T1	1731
1981	4	Male	T1	1777
1981	5	Male	T2	1827
1981	6	Male	T2	1830
1981	1	Male	T1	1832
1981	7	Male	T2	1852
1981	8	Male	T2	1857
1981	11	Male	T3	1882
1981	2	Male	T1	1890
1981	5	Male	T2	1913
1981	11	Male	T3	1914
1981	1	Male	T1	1916
1981	11	Male	T3	1933
1981	11	Male	T3	1944
1981	10	Male	T3	1954
1981	8	Male	T2	1971
1981	1	Male	T1	1992
1981	6	Male	T2	1994
1981	8	Male	T2	2001
1981	10	Male	T3	2018
1981	3	Male	T1	2028
1981	9	Male	T3	2032
1981	5	Male	T2	2063
1981	9	Male	T3	2100
1981	1	Male	T1	2128
1981	11	Male	T3	2133
1981	9	Male	T3	2229
1981	1	Male	T1	2256
1981	7	Male	T2	2273
1981	1	Male	T1	2278
1981	10	Male	T3	2294
1981	1	Male	T1	2458
1981	12	Male	T3	2626
1980	10	Male	T3
1980	6	Male	T2
1980	8	Male	T2
1980	9	Male	T3
[truncated: 2,901 more rows]
